# Supplementary material for: Limitations of gene editing assessments in human preimplantation embryos
Source: Nat Commun. 2023 Mar 7;14:1219. doi: 10.1038/s41467-023-36820-6 (PMC9992379; doi:10.1038/s41467-023-36820-6)
Supplement: Supplementary file 2 — Supplementary Dataset 1 [file 41467_2023_36820_MOESM2_ESM.xlsx]

## Sheet: Supplementary Data 1
Supplementary Data 1. MYBPC3 genotypes in individual blastomeres of injected embryos.
Embryo ID	Blastomere ID	Treatment	Genotype	First allele	Second allele
MYBPC3-S1	S1.1	S-phase injection with ssODN	homo-Indel	5bp del	5bp del
	S1.2	S-phase injection with ssODN	Indel/Indel	2bp sub	5bp del
	S1.3	S-phase injection with ssODN	WT/Indel	WT	5bp del
	S1.4	S-phase injection with ssODN	homo-Indel	5bp del	5bp del
MYBPC3-S2	S2.1	S-phase injection with ssODN	Del/Indel	~1kbp del	9bp del
	S2.2	S-phase injection with ssODN	homo-Indel	9bp del	9bp del
	S2.3	S-phase injection with ssODN	Indel/Indel	9bp del	15bp del
	S2.4	S-phase injection with ssODN	Del/Indel	~1kbp del	2bp del
	S2.5	S-phase injection with ssODN	homo-Indel	9bp del	9bp del
MYBPC3-S3	S3.1	S-phase injection with ssODN	homo-WT
	S3.2	S-phase injection with ssODN	homo-WT
	S3.3	S-phase injection with ssODN	Indel/Indel	1bp sub	1bp del
	S3.4	S-phase injection with ssODN	homo-WT
	S3.5	S-phase injection with ssODN	homo-WT
	S3.6	S-phase injection with ssODN	WT/Indel	WT	1bp del
	S3.7	S-phase injection with ssODN	homo-WT
	S3.8	S-phase injection with ssODN	homo-WT
	S3.9	S-phase injection with ssODN	homo-WT
	S3.10	S-phase injection with ssODN	homo-WT
	S3.11	S-phase injection with ssODN	homo-WT
MYBPC3-S4	S4.1	S-phase injection with ssODN	Indel/Indel	5bp del	7bp del
	S4.2	S-phase injection with ssODN	Indel/Indel	16bp ins	7bp del
	S4.3	S-phase injection with ssODN	Indel/Indel	5bp del	7bp del
	S4.4	S-phase injection with ssODN	Del/Indel	~3.8kbp del	7bp del
	S4.5	S-phase injection with ssODN	WT/Indel	WT	12ins 29bp del
MYBPC3-S5	S5.1	S-phase injection with ssODN	homo-WT
	S5.2	S-phase injection with ssODN	homo-Indel	5bp del	5bp del
	S5.3	S-phase injection with ssODN	homo-WT
	S5.4	S-phase injection with ssODN	WT/Indel	WT	1bp del
	S5.5	S-phase injection with ssODN	homo-WT
MYBPC3-S6	S6.1	S-phase injection with ssODN	Indel/Indel	1bp del G	6bp del
	S6.2	S-phase injection with ssODN	homo-WT
	S6.3	S-phase injection with ssODN	Indel/Indel	1bp del G	29bp del
	S6.4	S-phase injection with ssODN	WT/Indel	WT	1bp del G
	S6.5	S-phase injection with ssODN	homo-WT
	S6.6	S-phase injection with ssODN	WT/Indel	WT	1bp del T
	S6.7	S-phase injection with ssODN	WT/Indel	WT	1bp del G
	S6.8	S-phase injection with ssODN	WT/Indel	WT	1bp del T
MYBPC3-S7	S7.1	S-phase injection with ssODN	homo-WT
	S7.2	S-phase injection with ssODN	homo-Indel	5bp del 1bp sub	5bp del 1bp sub
	S7.3	S-phase injection with ssODN	homo-Indel	5bp sub	5bp sub
	S7.4	S-phase injection with ssODN	WT/Indel	WT	18bp del
	S7.5	S-phase injection with ssODN	homo-WT
	S7.6	S-phase injection with ssODN	homo-WT
	S7.7	S-phase injection with ssODN	homo-WT
	S7.8	S-phase injection with ssODN	homo-WT
MYBPC3-S8	S8.1	S-phase injection with ssODN	homo-Indel	8bp del	8bp del
	S8.2	S-phase injection with ssODN	homo-Indel	8bp del	8bp del
	S8.3	S-phase injection with ssODN	homo-Indel	30bp del 24bp ins	30bp del 24bp ins
MYBPC3-S9	S9.1	S-phase injection with ssODN	homo-Del	~885bp del	~885bp del
	S9.2	S-phase injection with ssODN	homo-Indel	1bp del	1bp del
	S9.3	S-phase injection with ssODN	homo-Indel	1bp del	1bp del
	S9.4	S-phase injection with ssODN	WT/Indel	WT	1bp del
	S9.5	S-phase injection with ssODN	WT/Indel	WT	24bp del
	S9.6	S-phase injection with ssODN	homo-Indel	1bp del	1bp del
	S9.7	S-phase injection with ssODN	homo-Del	~885bp del	~885bp del
MYBPC3-S10	S10.1	S-phase injection with ssODN	Indel/Indel	9bp del	1bp ins 1bp del
	S10.2	S-phase injection with ssODN	homo-Indel	9bp del	9bp del
	S10.3	S-phase injection with ssODN	WT/Indel	WT	4bp del
	S10.4	S-phase injection with ssODN	homo-Indel	5bp del	5bp del
	S10.5	S-phase injection with ssODN	homo-Indel	9bp del	9bp del
	S10.6	S-phase injection with ssODN	homo-Indel	10bp del	10bp del
	S10.7	S-phase injection with ssODN	homo-WT
	S10.8	S-phase injection with ssODN	homo-Indel	9bp del	9bp del
	S10.9	S-phase injection with ssODN	homo-Indel	5bp del	5bp del
MYBPC3-S11	S11.1	S-phase injection with ssODN	homo-Indel	5bp del	5bp del
	S11.2	S-phase injection with ssODN	WT/Indel	WT	22bp ins 14bp del
	S11.3	S-phase injection with ssODN	homo-Indel	5bp del	5bp del
	S11.4	S-phase injection with ssODN	homo-HDR	HDR with ssODN	HDR with ssODN
	S11.5	S-phase injection with ssODN	WT/HDR	WT	HDR with ssODN
	S11.6	S-phase injection with ssODN	Indel/Indel	2bp del	22bp ins 14bp del
MYBPC3-S12	S12.1	S-phase injection with ssODN	Del/HDR	~ 1kbp del	HDR with ssODN
	S12.2	S-phase injection with ssODN	homo-HDR	HDR with ssODN	HDR with ssODN
	S12.3	S-phase injection with ssODN	Indel/HDR	6bp del	HDR with ssODN
	S12.4	S-phase injection with ssODN	Del/Del	~1kbp del	~183bp del
	S12.5	S-phase injection with ssODN	homo-Indel	15bp del	15bp del
	S12.6	S-phase injection with ssODN	Indel/Indel	2bp del	22bp ins 14bp del
	S12.7	S-phase injection with ssODN	WT/Indel	WT	13bp del
	S12.8	S-phase injection with ssODN	Indel/HDR	6bp del	HDR with ssODN
	S12.9	S-phase injection with ssODN	homo-WT
	S12.10	S-phase injection with ssODN	WT/Indel	WT	2bp sub
	S12.11	S-phase injection with ssODN	Indel/Indel	2bp del	22bp ins 14bp del
MYBPC3-S13	S13.1	S-phase injection with ssODN	homo-Del	~523bp del	~523bp del
	S13.2	S-phase injection with ssODN	homo-Indel	2bp del	2bp del
	S13.3	S-phase injection with ssODN	homo-Indel	25bp del	25bp del
	S13.4	S-phase injection with ssODN	homo-Indel	25bp del	25bp del
	S13.5	S-phase injection with ssODN	homo-Del	~523bp del	~523bp del
	S13.6	S-phase injection with ssODN	homo-Indel	25bp del	25bp del
MYBPC3-S14	S14.1	S-phase injection with ssODN	Indel/Indel	24bp del	4bp del 1bp ins
	S14.2	S-phase injection with ssODN	Indel/Indel	24bp del	4bp del 1bp ins
	S14.3	S-phase injection with ssODN	Indel/Indel	24bp del	2bp del
	S14.4	S-phase injection with ssODN	Del/Indel	~ 917bp del	24bp del
	S14.5	S-phase injection with ssODN	Del/Indel	~ 917bp del	24bp del
	S14.6	S-phase injection with ssODN	Indel/Indel	24bp del	2bp del
	S14.7	S-phase injection with ssODN	Indel/Indel	24bp del	2bp del
	S14.8	S-phase injection with ssODN	Indel/Indel	24bp del	2bp del
MYBPC3-S15	S15.1	S-phase injection with ssODN	homo-Indel	15bp del	15bp del
	S15.2	S-phase injection with ssODN	homo-Indel	15bp del	15bp del
	S15.3	S-phase injection with ssODN	homo-HDR	HDR with ssODN	HDR with ssODN
	S15.4	S-phase injection with ssODN	homo-HDR	HDR with ssODN	HDR with ssODN
MYBPC3-S16	S16.1	S-phase injection with ssODN	homo-Indel	24bp del	24bp del
	S16.2	S-phase injection with ssODN	WT/Indel	WT	24bp del
	S16.3	S-phase injection with ssODN	homo-Indel	24bp del	24bp del
	S16.4	S-phase injection with ssODN	homo-Indel	24bp del	24bp del
MYBPC3-S17	S17.1	S-phase injection with ssODN	Indel/Indel	4bp del	2bp del
	S17.2	S-phase injection with ssODN	Indel/Indel	4bp del	2bp del
	S17.3	S-phase injection with ssODN	Indel/Indel	4bp del	2bp del
	S17.4	S-phase injection with ssODN	Del/Indel	~100bp ins	1bp del
	S17.5	S-phase injection with ssODN	Indel/Indel	4bp del	2bp del
	S17.6	S-phase injection with ssODN	Del/Indel	~100bp ins	1bp del
	S17.7	S-phase injection with ssODN	Del/Indel	~100bp ins	1bp del
	S17.8	S-phase injection with ssODN	Indel/Indel	4bp del	2bp del
	S17.9	S-phase injection with ssODN	Del/Indel	~100bp ins	1bp del
MYBPC3-S18	S18.1	S-phase injection with ssODN	homo-Indel	18bp del	18bp del
	S18.2	S-phase injection with ssODN	homo-WT
	S18.3	S-phase injection with ssODN	homo-Indel	18bp del	18bp del
	S18.4	S-phase injection with ssODN	Del/Indel	~865bp del	21bp del
	S18.5	S-phase injection with ssODN	Del/Indel	~865bp del	21bp del
	S18.6	S-phase injection with ssODN	Del/Indel	~865bp del	21bp del
MYBPC3-S19	S19.1	S-phase injection with ssODN	homo-Indel	20bp del	20bp del
	S19.2	S-phase injection with ssODN	homo-Indel	6bp del	6bp del
	S19.3	S-phase injection with ssODN	homo-Indel	20bp del	20bp del
	S19.4	S-phase injection with ssODN	homo-Indel	24bp del	24bp del
	S19.5	S-phase injection with ssODN	homo-Indel	6bp del	6bp del
	S19.6	S-phase injection with ssODN	homo-Indel	20bp del	20bp del
	S19.7	S-phase injection with ssODN	homo-Indel	24bp del	24bp del
	S19.8	S-phase injection with ssODN	homo-Indel	20bp del	20bp del
	S19.9	S-phase injection with ssODN	homo-Indel	14bp del	14bp del
	S19.10	S-phase injection with ssODN	homo-Indel	24bp del	24bp del
MYBPC3-S20	S20.1	S-phase injection with ssODN	homo-Indel	7bp del	7bp del
	S20.2	S-phase injection with ssODN	homo-Indel	24bp del	24bp del
	S20.3	S-phase injection with ssODN	homo-Indel	24bp del	24bp del
	S20.4	S-phase injection with ssODN	homo-Indel	7bp del	7bp del
MYBPC3-S21	S21.1	S-phase injection with ssODN	homo-Indel	2bp del	2bp del
	S21.2	S-phase injection with ssODN	Del/Indel	~878bp del	3bp del
	S21.3	S-phase injection with ssODN	Indel/Indel	1bp del	3bp del
	S21.4	S-phase injection with ssODN	homo-Indel	2bp del	2bp del
	S21.5	S-phase injection with ssODN	Indel/Indel	1bp del	3bp del, 3bp sub
	S21.6	S-phase injection with ssODN	homo-Indel	2bp del	2bp del
	S21.7	S-phase injection with ssODN	Indel/Indel	1bp del	3bp del, 3bp sub
	S21.8	S-phase injection with ssODN	homo-Indel	2bp del	2bp del
MYBPC3-M1	M1.1	M-phase injection with ssODN	homo-Indel	8bp del	8bp del
	M1.2	M-phase injection with ssODN	Indel/Indel	8bp del	5bp del
	M1.3	M-phase injection with ssODN	Indel/Indel	8bp del	5bp del
	M1.4	M-phase injection with ssODN	Indel/Indel	8bp del	5bp del
	M1.5	M-phase injection with ssODN	Indel/Indel	8bp del	5bp del
	M1.6	M-phase injection with ssODN	Indel/Indel	8bp del	5bp del
MYBPC3-M2	M2.1	M-phase injection with ssODN	Indel/Indel	27bp del	3bp repalce by 7bp
	M2.2	M-phase injection with ssODN	Indel/Indel	3bp del	25bp del
	M2.3	M-phase injection with ssODN	Del/Indel	~1kbp del	25bp del
	M2.4	M-phase injection with ssODN	homo-Indel	7bp del	7bp del
	M2.5	M-phase injection with ssODN	Indel/Indel	25bp del	5bp replace by 10bp
MYBPC3-M3	M3.1	M-phase injection with ssODN	homo-Indel	5bp del	5bp del
	M3.2	M-phase injection with ssODN	Del/Indel	~ 1kbp del	5bp del
	M3.3	M-phase injection with ssODN	Del/Indel	~ 1kbp del	5bp del
	M3.4	M-phase injection with ssODN	homo-Indel	5bp del	5bp del
MYBPC3-M4	M4.1	M-phase injection with ssODN	homo-Indel	9bp del	9bp del
	M4.2	M-phase injection with ssODN	WT/Indel	WT	6bp del
	M4.3	M-phase injection with ssODN	homo-Indel	9bp del	9bp del
	M4.4	M-phase injection with ssODN	homo-Indel	2bp del	2bp del
	M4.5	M-phase injection with ssODN	homo-Indel	9bp del	9bp del
MYBPC3-M5	M5.1	M-phase injection with ssODN	homo-Indel	3bp del	3bp del
	M5.2	M-phase injection with ssODN	homo-Indel	3bp del	3bp del
	M5.3	M-phase injection with ssODN	homo-Indel	3bp del	3bp del
	M5.4	M-phase injection with ssODN	WT/Indel	WT	3bp del
	M5.5	M-phase injection with ssODN	homo-Indel	3bp del	3bp del
MYBPC3-M6	M6.1	M-phase injection with ssODN	Indel/Indel	4bp del	5bp del
	M6.2	M-phase injection with ssODN	Indel/Indel	4bp del	5bp del
	M6.3	M-phase injection with ssODN	Indel/Indel	4bp del	5bp del
	M6.4	M-phase injection with ssODN	Indel/Indel	4bp del	5bp del
MYBPC3-M7	M7.1	M-phase injection with ssODN	homo-Indel	1bp del	1bp del
	M7.2	M-phase injection with ssODN	Indel/Indel	1bp del	3bp del
	M7.3	M-phase injection with ssODN	Indel/Indel	1bp del	3bp del
	M7.4	M-phase injection with ssODN	Indel/Indel	1bp del	4bp del
MYBPC3-M8	M8.1	M-phase injection with ssODN	homo-Indel	24bp del	24bp del
	M8.2	M-phase injection with ssODN	Del/Indel	1537 bp del	24bp del
	M8.3	M-phase injection with ssODN	homo-Indel	24bp del	24bp del
	M8.4	M-phase injection with ssODN	Indel/Indel	24bp del	5bp del
	M8.5	M-phase injection with ssODN	Del/Indel	~1kbp	24bp del
	M8.6	M-phase injection with ssODN	homo-Indel	24bp del	24bp del
	M8.7	M-phase injection with ssODN	homo-Indel	24bp del	24bp del
	M8.8	M-phase injection with ssODN	Del/Indel	~3.5kbp del	24bp del
MYBPC3-M9	M9.1	M-phase injection with ssODN	homo-Indel	15bp del	15bp del
	M9.2	M-phase injection with ssODN	homo-Indel	15bp del	15bp del
	M9.3	M-phase injection with ssODN	Del/Indel	319bp del	14bp del
	M9.4	M-phase injection with ssODN	Del/Indel	319bp del	14bp del
	M9.5	M-phase injection with ssODN	Del/Indel	319bp del	14bp del
	M9.6	M-phase injection with ssODN	homo-Indel	15bp del	15bp del
	M9.7	M-phase injection with ssODN	homo-Indel	15bp del	15bp del
	M9.8	M-phase injection with ssODN	homo-Del	319bp del	319bp del
MYBPC3-M10	M10.1	M-phase injection with ssODN	Indel/Indel	24bp del	5bp del
	M10.2	M-phase injection with ssODN	homo-Indel	5bp del	5bp del
	M10.3	M-phase injection with ssODN	Indel/Indel	24bp del	15bp del
	M10.4	M-phase injection with ssODN	Indel/Indel	24bp del	15bp del
	M10.5	M-phase injection with ssODN	homo-Indel	24bp del	24bp del
	M10.6	M-phase injection with ssODN	Indel/Indel	24bp del	5bp del
	M10.7	M-phase injection with ssODN	WT/Indel	WT	15bp del
	M10.8	M-phase injection with ssODN	Indel/Indel	24bp del	15bp del
MYBPC3-M11	M11.1	M-phase injection with ssODN	Indel/Indel	25bp del	12bp del
	M11.2	M-phase injection with ssODN	homo-Indel	15bp del	15bp del
	M11.3	M-phase injection with ssODN	homo-Indel	15bp del	15bp del
	M11.4	M-phase injection with ssODN	Indel/Indel	25bp del	15bp del
MYBPC3-M12	M12.1	M-phase injection with ssODN	Indel/Indel	25bp del	12bp del
	M12.2	M-phase injection with ssODN	homo-WT
	M12.3	M-phase injection with ssODN	homo-Indel	15bp del	15bp del
MYBPC3-M13	M13.1	M-phase injection with ssODN	homo-Indel	15bp del	15bp del
	M13.2	M-phase injection with ssODN	Indel/Indel	18bp del	19bp del
	M13.3	M-phase injection with ssODN	Indel/Indel	18bp del	15bp del +1bp sub
	M13.4	M-phase injection with ssODN	Indel/Indel	15bp del	3bp del
	M13.5	M-phase injection with ssODN	homo-Indel	18bp del	18bp del
	M13.6	M-phase injection with ssODN	homo-Indel	18bp del	18bp del
	M13.7	M-phase injection with ssODN	Indel/Indel	15bp del	6bp del
MYBPC3-M14	M14.1	M-phase injection with ssODN	homo-Del	~110bp ins	~110bp ins
	M14.2	M-phase injection with ssODN	Del/Indel	~110bp ins	15bp del
	M14.3	M-phase injection with ssODN	homo-Indel	15bp del	15bp del
	M14.4	M-phase injection with ssODN	Del/Indel	~110bp ins	15bp del
	M14.5	M-phase injection with ssODN	homo-Indel	15bp del	15bp del
MYBPC3-M15	M15.1	M-phase injection with ssODN	WT/Indel	WT	15bp del
	M15.2	M-phase injection with ssODN	Indel/Indel	15bp del	30bp del
	M15.3	M-phase injection with ssODN	homo-Indel	15bp del	15bp del
	M15.4	M-phase injection with ssODN	WT/Indel	WT	15bp del
MYBPC3-M16	M16.1	M-phase injection with ssODN	homo-Indel	15bp del	15bp del
	M16.2	M-phase injection with ssODN	homo-Indel	15bp del	15bp del
	M16.3	M-phase injection with ssODN	WT/Indel	WT	15bp del
	M16.4	M-phase injection with ssODN	WT/Indel	WT	15bp del
MYBPC3-M17	M17.1	M-phase injection with ssODN	Indel/Indel	26bp del	6bp del
	M17.2	M-phase injection with ssODN	Indel/Indel	12bp del	1bp del
	M17.3	M-phase injection with ssODN	homo-Indel	6bp del	6bp del
	M17.4	M-phase injection with ssODN	homo-Indel	6bp del	6bp del
	M17.5	M-phase injection with ssODN	Indel/Indel	12bp del	1bp del
	M17.6	M-phase injection with ssODN	homo-Indel	15bp del	15bp del
	M17.7	M-phase injection with ssODN	homo-Indel	6bp del	6bp del
	M17.8	M-phase injection with ssODN	Indel/Indel	26bp del	6bp del
	M17.9	M-phase injection with ssODN	homo-Indel	6bp del	6bp del
MYBPC3-M18	M18.1	M-phase injection with ssODN	homo-HDR	HDR with ssODN	HDR with ssODN
	M18.2	M-phase injection with ssODN	Indel/HDR	12bp del	HDR with ssODN
	M18.3	M-phase injection with ssODN	homo-Indel	8bp del	8bp del
	M18.4	M-phase injection with ssODN	homo-Indel	18bp del	18bp del
	M18.5	M-phase injection with ssODN	Indel/HDR	12bp del	HDR with ssODN
	M18.6	M-phase injection with ssODN	homo-Indel	5bp del	5bp del
MYBPC3-M19	M19.1	M-phase injection with ssODN	Indel/Indel	12bp del	5bp del
	M19.2	M-phase injection with ssODN	Indel/HDR	12bp del	HDR with ssODN
	M19.3	M-phase injection with ssODN	Indel/Indel	12bp del	5bp del
	M19.4	M-phase injection with ssODN	Indel/HDR	12bp del	HDR with ssODN
	M19.5	M-phase injection with ssODN	Indel/HDR	5bp del	HDR with ssODN
	M19.6	M-phase injection with ssODN	Indel/Indel	12bp del	5bp del
	M19.7	M-phase injection with ssODN	Indel/HDR	12bp del	HDR with ssODN
	M19.8	M-phase injection with ssODN	Indel/HDR	5bp del	HDR with ssODN
	M19.9	M-phase injection with ssODN	homo-HDR	HDR with ssODN	HDR with ssODN
	M19.10	M-phase injection with ssODN	Indel/HDR	7bp del	HDR with ssODN
	M19.11	M-phase injection with ssODN	Indel/HDR	5bp del	HDR with ssODN
	M19.12	M-phase injection with ssODN	homo-Indel	5bp del	5bp del
MYBPC3-M20	M20.1	M-phase injection with ssODN	WT/Indel	WT	80bp del+2bp ins
	M20.2	M-phase injection with ssODN	WT/Indel	WT	80bp del+2bp ins
	M20.3	M-phase injection with ssODN	WT/Indel	WT	80bp del+2bp ins
MYBPC3-M21	M21.1	M-phase injection with ssODN	homo-Del	145bp del	145bp del
	M21.2	M-phase injection with ssODN	Indel/Indel	14bp del	15bp del
	M21.3	M-phase injection with ssODN	Indel/Indel	14bp del	15bp del
MYBPC3-M22	M22.1	M-phase injection with ssODN	Indel/Indel	1bp del	14bp del
	M22.2	M-phase injection with ssODN	homo-Indel	1bp del	1bp del
	M22.3	M-phase injection with ssODN	Indel/Indel	1bp del	14bp del
	M22.4	M-phase injection with ssODN	Indel/Indel	1bp del	14bp del
	M22.5	M-phase injection with ssODN	Indel/Indel	1bp del	14bp del
	M22.6	M-phase injection with ssODN	Indel/Indel	1bp del	14bp del
	M22.7	M-phase injection with ssODN	homo-Indel	14bp del	14bp del
	M22.8	M-phase injection with ssODN	Indel/Indel	1bp del	14bp del
3MYBPC3-M23	M23.1	M-phase injection with ssODN	homo-Indel	24bp del	24bp del
	M23.2	M-phase injection with ssODN	homo-Indel	24bp del	24bp del
	M23.3	M-phase injection with ssODN	homo-Indel	24bp del	24bp del
	M23.4	M-phase injection with ssODN	homo-Indel	24bp del	24bp del
	M23.5	M-phase injection with ssODN	homo-Indel	24bp del	24bp del
	M23.6	M-phase injection with ssODN	homo-WT
	M23.7	M-phase injection with ssODN	homo-Indel	24bp del	24bp del
MYBPC3-M24	M24.1	M-phase injection with ssODN	homo-Del	96bp del 120bp ins	96bp del 120bp ins
	M24.2	M-phase injection with ssODN	Indel/Indel	24bp del	13bp del
	M24.3	M-phase injection with ssODN	homo-WT
	M24.4	M-phase injection with ssODN	homo-Indel	25bp del	25bp del
MYBPC3-M25	M25.1	M-phase injection with ssODN	Indel/Indel	1bp del	65bp del
	M25.2	M-phase injection with ssODN	Indel/Indel	1bp del	5bp del
	M25.3	M-phase injection with ssODN	Indel/Indel	1bp del	65bp del
	M25.4	M-phase injection with ssODN	Del/Indel	~1 kbp del	1bp del
	M25.5	M-phase injection with ssODN	WT/Indel	WT	1bp del
	M25.6	M-phase injection with ssODN	Indel/Indel	1bp del	62bp del
	M25.7	M-phase injection with ssODN	Indel/Indel	1bp del	62bp del
	M25.8	M-phase injection with ssODN	homo-Indel	25bp del	25bp del
MYBPC3-M26	M26.1	M-phase injection with ssODN	Indel/Indel	21bp del	24bp del
	M26.2	M-phase injection with ssODN	homo-Indel	3bp del	3bp del
	M26.3	M-phase injection with ssODN	homo-Indel	25bp del	25bp del
	M26.4	M-phase injection with ssODN	homo-Indel	3bp del	3bp del
MYBPC3-M27	M27.1	M-phase injection with ssODN	homo-Indel	4bp del	4bp del
	M27.2	M-phase injection with ssODN	homo-Indel	4bp del	4bp del
	M27.3	M-phase injection with ssODN	homo-WT
	M27.4	M-phase injection with ssODN	homo-Indel	4bp del	4bp del
	M27.5	M-phase injection with ssODN	homo-Indel	4bp del	4bp del
MYBPC3-M28	M28.1	M-phase injection with ssODN	Del/Indel	~3.1 kbp del	3bp del
	M28.2	M-phase injection with ssODN	Del/Indel	~3.1 kbp del	11bp del
	M28.3	M-phase injection with ssODN	Del/Indel	~3.1 kbp del	3bp del
	M28.4	M-phase injection with ssODN	homo-Indel	11bp del	11bp del
	M28.5	M-phase injection with ssODN	Del/Indel	~3.4kbp del	3bp del
	M28.6	M-phase injection with ssODN	Del/Indel	~3.7 kbp del	3bp del
	M28.7	M-phase injection with ssODN	Del/Indel	~3.7 kbp del	11bp del
	M28.8	M-phase injection with ssODN	homo-Indel	11bp del	11bp del
MYBPC3-M29	M29.1	M-phase injection with ssODN	homo-Indel	15bp del	15bp del
	M29.2	M-phase injection with ssODN	homo-Indel	15bp del	15bp del
	M29.3	M-phase injection with ssODN	homo-Indel	15bp del	15bp del
MYBPC3-M30	M30.1	M-phase injection with ssODN	homo-Indel	1bp del	1bp del
	M30.2	M-phase injection with ssODN	homo-Indel	1bp del	1bp del
	M30.3	M-phase injection with ssODN	WT/Indel	WT	1bp del
MYBPC3-M31	M31.1	M-phase injection with ssODN	Indel/Indel	3bp del	1bp del
	M31.2	M-phase injection with ssODN	Indel/Indel	3bp del	1bp del
	M31.3	M-phase injection with ssODN	homo-Indel	25bp del	25bp del
	M31.4	M-phase injection with ssODN	homo-Indel	3bp del	3bp del
	M31.5	M-phase injection with ssODN	homo-Indel	1bp del	1bp del
MYBPC3-M32	M32.1	M-phase injection with ssODN	Indel/Indel	6bp del	5bp del +2bp sub
	M32.2	M-phase injection with ssODN	Indel/Indel	6bp del	5bp del +2bp sub
	M32.3	M-phase injection with ssODN	Indel/Indel	6bp del	5bp del +2bp sub
	M32.4	M-phase injection with ssODN	Indel/Indel	6bp del	5bp del +2bp sub
	M32.5	M-phase injection with ssODN	Indel/Indel	6bp del	5bp del +2bp sub
	M32.6	M-phase injection with ssODN	Indel/Indel	6bp del	5bp del +2bp sub
	M32.7	M-phase injection with ssODN	Indel/Indel	6bp del	5bp del +2bp sub
	M32.8	M-phase injection with ssODN	Indel/Indel	6bp del	5bp del +2bp sub
