# Supplementary material for: Limitations of gene editing assessments in human preimplantation embryos
Source: Nat Commun. 2023 Mar 7;14:1219. doi: 10.1038/s41467-023-36820-6 (PMC9992379; doi:10.1038/s41467-023-36820-6)
Supplement: Supplementary file 3 — Supplementary Dataset 2 [file 41467_2023_36820_MOESM3_ESM.xlsx]

## Sheet: Supplementary Data 2
Supplementary Data 2. LDLRAP1 genotypes in blastomeres of edited and control embryos.
Embryo ID	Blastomere ID	Treatment	On target genotype	Indel type
LDLRAP1-1	1.1	M-phase injection with ssODN	homo-WT
	1.2	M-phase injection with ssODN	homo-WT
	1.3	M-phase injection with ssODN	homo-WT
	1.4	M-phase injection with ssODN	WT/Mut
	1.5	M-phase injection with ssODN	WT/Mut
	1.6	M-phase injection with ssODN	homo-WT
	1.7	M-phase injection with ssODN	homo-Mut
LDLRAP1-2	2.1	M-phase injection with ssODN	WT/Mut
	2.2	M-phase injection with ssODN	homo-Mut
	2.3	M-phase injection with ssODN	homo-Mut
	2.4	M-phase injection with ssODN	WT/Mut
	2.5	M-phase injection with ssODN	homo-WT
	2.6	M-phase injection with ssODN	WT/Mut
	2.7	M-phase injection with ssODN	homo-WT
	2.8	M-phase injection with ssODN	homo-Mut
	2.9	M-phase injection with ssODN	homo-Mut
LDLRAP1-3	3.1	M-phase injection with ssODN	homo-WT
	3.2	M-phase injection with ssODN	Mut/Indel	1bp ins
	3.3	M-phase injection with ssODN	homo-WT
LDLRAP1-4	4.1	M-phase injection with ssODN	homo-WT
	4.2	M-phase injection with ssODN	homo-WT
	4.3	M-phase injection with ssODN	WT/Mut
	4.4	M-phase injection with ssODN	WT/Mut
	4.5	M-phase injection with ssODN	homo-WT
	4.6	M-phase injection with ssODN	WT/Mut
	4.7	M-phase injection with ssODN	WT/Mut
	4.8	M-phase injection with ssODN	homo-Mut
	4.9	M-phase injection with ssODN	WT/Mut
	4.1	M-phase injection with ssODN	homo-WT
	4.11	M-phase injection with ssODN	WT/Indel	2bp ins, 7bp del
	4.12	M-phase injection with ssODN	WT/Mut
LDLRAP1-5	5.1	M-phase injection with ssODN	homo-WT
	5.2	M-phase injection with ssODN	WT/Mut
	5.3	M-phase injection with ssODN	homo-WT
	5.4	M-phase injection with ssODN	WT/Mut
	5.5	M-phase injection with ssODN	homo-Mut
	5.6	M-phase injection with ssODN	homo-Mut
	5.7	M-phase injection with ssODN	WT/Mut
LDLRAP1-6	6.1	M-phase injection with ssODN	homo-WT
	6.2	M-phase injection with ssODN	homo-Mut
	6.3	M-phase injection with ssODN	Mut/Indel	1bp ins
	6.4	M-phase injection with ssODN	Mut/Indel	1bp ins
	6.5	M-phase injection with ssODN	homo-WT
	6.6	M-phase injection with ssODN	WT/Mut
	6.7	M-phase injection with ssODN	WT/Mut
LDLRAP1-7	7.1	M-phase injection with ssODN	WT/Mut
	7.2	M-phase injection with ssODN	WT/Mut
	7.3	M-phase injection with ssODN	homo-WT
	7.4	M-phase injection with ssODN	homo-WT
	7.5	M-phase injection with ssODN	homo-WT
	7.6	M-phase injection with ssODN	homo-WT
	7.7	M-phase injection with ssODN	homo-Mut
	7.8	M-phase injection with ssODN	homo-Mut
LDLRAP1-8	8.1	M-phase injection with ssODN	homo-WT
	8.2	M-phase injection with ssODN	homo-Mut
	8.3	M-phase injection with ssODN	WT/Mut
	8.4	M-phase injection with ssODN	WT/Mut
	8.5	M-phase injection with ssODN	homo-WT
	8.6	M-phase injection with ssODN	WT/Mut
	8.7	M-phase injection with ssODN	WT/Mut
LDLRAP1-9	9.1	M-phase injection with ssODN	homo-WT
	9.2	M-phase injection with ssODN	homo-WT
	9.3	M-phase injection with ssODN	homo-WT
	9.4	M-phase injection with ssODN	homo-WT
	9.5	M-phase injection with ssODN	homo-WT
	9.6	M-phase injection with ssODN	homo-WT
	9.7	M-phase injection with ssODN	homo-WT
LDLRAP1-10	10.1	M-phase injection with ssODN	WT/Mut
	10.2	M-phase injection with ssODN	WT/Mut
	10.3	M-phase injection with ssODN	WT/Mut
	10.4	M-phase injection with ssODN	homo-WT
	10.5	M-phase injection with ssODN	WT/Mut
	10.6	M-phase injection with ssODN	WT/Mut
	10.7	M-phase injection with ssODN	homo-WT
	10.8	M-phase injection with ssODN	WT/Mut
LDLRAP1-11	11.1	M-phase injection with ssODN	homo-Mut
	11.2	M-phase injection with ssODN	homo-WT
	11.3	M-phase injection with ssODN	WT/Mut
	11.4	M-phase injection with ssODN	homo-WT
	11.5	M-phase injection with ssODN	WT/Mut
	11.6	M-phase injection with ssODN	WT/Mut
	11.7	M-phase injection with ssODN	WT/Mut
	11.8	M-phase injection with ssODN	WT/Mut
LDLRAP1-12	12.1	M-phase injection with ssODN	WT/Indel	2bp del
	12.2	M-phase injection with ssODN	WT/Indel	2bp del
	12.3	M-phase injection with ssODN	WT/Indel	2bp del
	12.4	M-phase injection with ssODN	WT/Indel	2bp del
	12.5	M-phase injection with ssODN	WT/Indel	2bp del
	12.6	M-phase injection with ssODN	WT/Indel	2bp del
	12.7	M-phase injection with ssODN	WT/Indel	2bp del
	12.8	M-phase injection with ssODN	WT/Indel	2bp del
LDLRAP1-13	13.1	M-phase injection with ssODN	homo-WT
	13.2	M-phase injection with ssODN	Indel/Indel	1bp sub / 1bp ins
	13.3	M-phase injection with ssODN	WT/Indel	1bp ins
	13.4	M-phase injection with ssODN	WT/Indel	1bp ins
	13.5	M-phase injection with ssODN	homo-Indel	1bp ins
	13.6	M-phase injection with ssODN	WT/Indel	1bp ins
	13.7	M-phase injection with ssODN	homo-Indel	1bp ins
	13.8	M-phase injection with ssODN	Indel/Indel	1bp sub / 1bp ins
	13.9	M-phase injection with ssODN	WT/Indel	1bp ins
LDLRAP1-14	14.1	M-phase injection with ssODN	homo-Mut
	14.2	M-phase injection with ssODN	WT/Indel	4bp del
	14.3	M-phase injection with ssODN	WT/Indel	4bp del
	14.4	M-phase injection with ssODN	WT/Indel	4bp del
	14.5	M-phase injection with ssODN	WT/Mut
	14.6	M-phase injection with ssODN	homo-WT
	14.7	M-phase injection with ssODN	WT/Mut
	14.8	M-phase injection with ssODN	WT/Mut
	14.9	M-phase injection with ssODN	WT/Mut
	14.1	M-phase injection with ssODN	homo-WT
LDLRAP1-15	15.1	M-phase injection with ssODN	homo-WT
	15.2	M-phase injection with ssODN	homo-WT
	15.3	M-phase injection with ssODN	homo-WT
	15.4	M-phase injection with ssODN	homo-WT
	15.5	M-phase injection with ssODN	homo-WT
	15.6	M-phase injection with ssODN	homo-WT
	15.7	M-phase injection with ssODN	homo-WT
LDLRAP1-16	16.1	M-phase injection with ssODN	WT/Mut
	16.2	M-phase injection with ssODN	WT/Mut
	16.3	M-phase injection with ssODN	WT/Mut
	16.4	M-phase injection with ssODN	WT/Mut
	16.5	M-phase injection with ssODN	WT/Mut
	16.6	M-phase injection with ssODN	WT/Mut
	16.7	M-phase injection with ssODN	WT/Mut
	16.8	M-phase injection with ssODN	WT/Mut
LDLRAP1-17	17.1	M-phase injection with ssODN	WT/Mut
	17.2	M-phase injection with ssODN	WT/Mut
	17.3	M-phase injection with ssODN	WT/Mut
	17.4	M-phase injection with ssODN	WT/Mut
	17.5	M-phase injection with ssODN	WT/Mut
	17.6	M-phase injection with ssODN	WT/Mut
	17.7	M-phase injection with ssODN	WT/Mut
	17.8	M-phase injection with ssODN	WT/Mut
LDLRAP1-18	18.1	M-phase injection with ssODN	WT/Mut
	18.2	M-phase injection with ssODN	WT/Mut
	18.3	M-phase injection with ssODN	WT/Mut
	18.4	M-phase injection with ssODN	WT/Mut
	18.5	M-phase injection with ssODN	WT/Mut
	18.6	M-phase injection with ssODN	WT/Mut
	18.7	M-phase injection with ssODN	WT/Mut
	18.8	M-phase injection with ssODN	WT/Mut
LDLRAP1-19	19.1	M-phase injection with ssODN	WT/Mut
	19.2	M-phase injection with ssODN	WT/Mut
	19.3	M-phase injection with ssODN	WT/Mut
	19.4	M-phase injection with ssODN	WT/Mut
	19.5	M-phase injection with ssODN	WT/Mut
	19.6	M-phase injection with ssODN	WT/Mut
	19.7	M-phase injection with ssODN	WT/Mut
	19.8	M-phase injection with ssODN	WT/Mut
LDLRAP1-C1	LDLRAP1-C1.1	Intact control	WT/Mut
	LDLRAP1-C1.2	Intact control	homo-Mut
	LDLRAP1-C1.3	Intact control	WT/Mut
	LDLRAP1-C1.4	Intact control	homo-WT
	LDLRAP1-C1.5	Intact control	homo-Mut
	LDLRAP1-C1.6	Intact control	homo-WT
	LDLRAP1-C1.7	Intact control	WT/Mut
LDLRAP1-C2	LDLRAP1-C2.1	Intact control	WT/Mut
	LDLRAP1-C2.2	Intact control	WT/Mut
	LDLRAP1-C2.3	Intact control	homo-WT
	LDLRAP1-C2.4	Intact control	homo-Mut
	LDLRAP1-C2.5	Intact control	WT/Mut
	LDLRAP1-C2.6	Intact control	WT/Mut
	LDLRAP1-C2.7	Intact control	WT/Mut
	LDLRAP1-C2.8	Intact control	WT/Mut
