# Supplementary material for: Limitations of gene editing assessments in human preimplantation embryos
Source: Nat Commun. 2023 Mar 7;14:1219. doi: 10.1038/s41467-023-36820-6 (PMC9992379; doi:10.1038/s41467-023-36820-6)
Supplement: Supplementary file 4 — Supplementary Dataset 3 [file 41467_2023_36820_MOESM4_ESM.xlsx]

## Sheet: Supplementary Data 3
Supplementary Data 3. MYH7 genotype in individual blastomeres of control non-injected embryos.
Embryo ID	Blastomere ID	Genotype by Sanger
MYH7-C1	C1.1	WT/WT
	C1.2	WT/WT
	C1.3	WT/WT
	C1.4	WT/WT
	C1.5	WT/WT
	C1.6	WT/WT
	C1.7	WT/WT
	C1.8	WT/WT
	C1.9	WT/WT
MYH7-C2	C2.1	WT/WT
	C2.2	WT/WT
	C2.3	WT/WT
	C2.4	WT/WT
	C2.5	WT/WT
	C2.6	WT/WT
	C2.7	WT/WT
MYH7-C3	C3.1	WT/WT
	C3.2	WT/WT
	C3.3	WT/WT
	C3.4	WT/WT
	C3.5	WT/WT
MYH7-C4	C4.1	WT/WT
	C4.2	WT/WT
	C4.3	WT/WT
	C4.4	WT/WT
	C4.5	WT/WT
	C4.6	WT/WT
	C4.7	WT/WT
	C4.8	WT/WT
MYH7-C5	C5.1	WT/WT
	C5.2	WT/WT
	C5.3	WT/WT
	C5.4	WT/WT
	C5.5	WT/WT
	C5.6	WT/WT
	C5.7	WT/WT
	C5.8	WT/WT
	C5.9	WT/WT
MYH7-C6	C6.1	WT/WT
	C6.2	WT/WT
	C6.3	WT/WT
MYH7-C7	C7.1	WT/WT
	C7.2	WT/WT
	C7.3	WT/WT
	C7.4	WT/WT
	C7.5	WT/WT
	C7.6	WT/WT
	C7.7	WT/WT
	C7.8	WT/WT
	C7.9	WT/WT
MYH7-C8	C8.1	WT/WT
	C8.2	WT/WT
	C8.3	WT/WT
	C8.4	WT/WT
	C8.5	WT/WT
	C8.6	WT/WT
	C8.7	WT/WT
	C8.8	WT/WT
MYH7-C9	C9.1	WT/WT
	C9.2	WT/WT
	C9.3	WT/WT
	C9.4	WT/WT
	C9.5	WT/WT
MYH7-C10	C10.1	WT/Mut
	C10.2	WT/Mut
	C10.3	WT/Mut
	C10.4	WT/Mut
	C10.5	WT/Mut
	C10.6	homo-WT
	C10.7	WT/Mut
MYH7-C11	C11.1	homo-Mut
	C11.2	WT/Mut
	C11.3	homo-WT
	C11.4	WT/Mut
	C11.5	WT/Mut
	C11.6	homo-WT
MYH7-C12	C12.1	WT/Mut
	C12.2	WT/Mut
	C12.3	WT/Mut
	C12.4	WT/Mut
	C12.5	WT/Mut
	C12.6	WT/Mut
MYH7-C13	C13.1	WT/Mut
	C13.2	WT/Mut
	C13.3	WT/Mut
	C13.4	WT/Mut
	C13.5	WT/Mut
	C13.6	WT/Mut
	C13.7	WT/Mut
	C13.8	WT/Mut
	C13.9	WT/Mut
	C13.10	WT/Mut
	C13.11	homo-WT
MYH7-C14	C14.1	WT/Mut
	C14.2	WT/Mut
	C14.3	WT/Mut
	C14.4	WT/Mut
	C14.5	WT/Mut
	C14.6	WT/Mut
MYH7-C15	C15.1	WT/Mut
	C15.2	homo-WT
	C15.3	WT/Mut
	C15.4	homo-WT
	C15.5	WT/Mut
MYH7-C16	C16.1	WT/Mut
	C16.2	WT/Mut
	C16.3	WT/Mut
	C16.4	homo-WT
	C16.5	homo-WT
	C16.6	homo-WT
	C16.7	WT/Mut
	C16.8	WT/Mut
MYH7-C17	C17.1	WT/Mut
	C17.2	WT/Mut
	C17.3	WT/Mut
	C17.4	WT/Mut
	C17.5	WT/Mut
MYH7-C18	C18.1	WT/Mut
	C18.2	WT/Mut
	C18.3	WT/Mut
