# Supplementary material for: Limitations of gene editing assessments in human preimplantation embryos
Source: Nat Commun. 2023 Mar 7;14:1219. doi: 10.1038/s41467-023-36820-6 (PMC9992379; doi:10.1038/s41467-023-36820-6)
Supplement: Supplementary file 5 — Supplementary Dataset 4 [file 41467_2023_36820_MOESM5_ESM.xlsx]

## Sheet: Supplementary Data 4
Supplementary Data 4. MYH7 genotype in individual blastomeres of injected embryos.
Embryo ID	Blastomere ID	Treatment	Genotype by Sanger	Indel types
MYH7-Mos1	Mos1.1	S-phase injection with ssODN	homo-WT
	Mos1.2	S-phase injection with ssODN	WT/Indel	1bp ins
	Mos1.3	S-phase injection with ssODN	WT/Indel	1bp ins
	Mos1.4	S-phase injection with ssODN	homo-WT
	Mos1.5	S-phase injection with ssODN	homo-WT
MYH7-Mos2	Mos2.1	S-phase injection with ssODN	homo-WT
	Mos2.2	S-phase injection with ssODN	homo-WT
	Mos2.3	S-phase injection with ssODN	WT/Indel	36bp del
	Mos2.4	S-phase injection with ssODN	homo-WT
MYH7-Mos3	Mos3.1	S-phase injection with ssODN	homo-WT
	Mos3.2	S-phase injection with ssODN	WT/Indel	3bp del
	Mos3.3	S-phase injection with ssODN	WT/Indel	3bp del
	Mos3.4	S-phase injection with ssODN	WT/Indel	3bp del
	Mos3.5	S-phase injection with ssODN	homo-WT
	Mos3.6	S-phase injection with ssODN	homo-WT
MYH7-Mos4	Mos4.1	S-phase injection with ssODN	WT/Indel	2bp sub
	Mos4.2	S-phase injection with ssODN	homo-WT
	Mos4.3	S-phase injection with ssODN	WT/Indel	1bp ins
	Mos4.4	S-phase injection with ssODN	WT/Indel	1bp ins
	Mos4.5	S-phase injection with ssODN	WT/Indel	2bp sub
	Mos4.6	S-phase injection with ssODN	WT/Indel	1bp ins
	Mos4.7	S-phase injection with ssODN	WT/Indel	2bp sub
	Mos4.8	S-phase injection with ssODN	WT/Indel	1bp ins
MYH7-Mos5	Mos5.1	S-phase injection with ssODN	homo-WT
	Mos5.2	S-phase injection with ssODN	WT/Indel	3bp del
	Mos5.3	S-phase injection with ssODN	WT/Indel	3bp del
	Mos5.3	S-phase injection with ssODN	WT/Indel	3bp del
	Mos5.4	S-phase injection with ssODN	WT/Indel	3bp del
MYH7-Mos6	Mos6.1	S-phase injection with ssODN	WT/Del	~652bp del
	Mos6.2	S-phase injection with ssODN	WT/Del	~652bp del
	Mos6.3	S-phase injection with ssODN	WT/Del	~652bp del
	Mos6.4	S-phase injection with ssODN	WT/Indel	3bp del
	Mos6.5	S-phase injection with ssODN	WT/Indel	3bp del
	Mos6.6	S-phase injection with ssODN	WT/Indel	3bp del
	Mos6.7	S-phase injection with ssODN	WT/Del	~652bp del
MYH7-Mos7	Mos7.1	S-phase injection with ssODN	homo-WT
	Mos7.2	S-phase injection with ssODN	homo-WT
	Mos7.3	S-phase injection with ssODN	WT/Indel	14bp del
	Mos7.4	S-phase injection with ssODN	homo-WT
	Mos7.5	S-phase injection with ssODN	WT/Indel	14bp del
	Mos7.6	S-phase injection with ssODN	WT/Indel	1bp ins
	Mos7.7	S-phase injection with ssODN	WT/Indel	1bp ins
	Mos7.8	S-phase injection with ssODN	WT/Indel	1bp ins
MYH7-Mos8	Mos8.1	S-phase injection with ssODN	homo-WT
	Mos8.2	S-phase injection with ssODN	WT/Indel	1bp ins
	Mos8.3	S-phase injection with ssODN	homo-WT
MYH7-Mos9	Mos9.1	S-phase injection without ssODN	WT/Mut
	Mos9.2	S-phase injection without ssODN	homo-WT
	Mos9.3	S-phase injection without ssODN	WT/Mut
	Mos9.4	S-phase injection without ssODN	WT/Indel	1bp ins
	Mos9.5	S-phase injection without ssODN	WT/Indel	1bp ins
	Mos9.6	S-phase injection without ssODN	WT/Indel	1bp del
	Mos9.7	S-phase injection without ssODN	WT/Indel	1bp del
MYH7-Mos10	Mos10.1	S-phase injection without ssODN	WT/Mut
	Mos10.2	S-phase injection without ssODN	WT/Indel	1bp ins
	Mos10.3	S-phase injection without ssODN	WT/Mut
	Mos10.4	S-phase injection without ssODN	WT/Indel	24bp del
	Mos10.5	S-phase injection without ssODN	WT/Indel	1bp ins
	Mos10.6	S-phase injection without ssODN	WT/Mut
	Mos10.7	S-phase injection without ssODN	WT/Mut
MYH7-Mos11	Mos11.1	S-phase injection without ssODN	homo-WT
	Mos11.2	S-phase injection without ssODN	WT/Indel	5bp del
	Mos11.3	S-phase injection without ssODN	homo-WT
	Mos11.4	S-phase injection without ssODN	WT/Mut
	Mos11.5	S-phase injection without ssODN	WT/Indel	5bp del
	Mos11.6	S-phase injection without ssODN	WT/Indel	5bp del
	Mos11.7	S-phase injection without ssODN	homo-WT
	Mos11.8	S-phase injection without ssODN	WT/Indel	5bp del
MYH7-Mos12	Mos12.1	S-phase injection without ssODN	homo-WT
	Mos12.2	S-phase injection without ssODN	homo-WT
	Mos12.3	S-phase injection without ssODN	WT/Mut
	Mos12.4	S-phase injection without ssODN	WT/Indel	21bp del
	Mos12.5	S-phase injection without ssODN	homo-WT
	Mos12.6	S-phase injection without ssODN	WT/Mut
	Mos12.7	S-phase injection without ssODN	homo-WT
	Mos12.8	S-phase injection without ssODN	WT/Indel	24bp del,2bp sub
	Mos12.9	S-phase injection without ssODN	WT/Mut
MYH7-Mos13	Mos13.1	S-phase injection without ssODN	homo-WT
	Mos13.2	S-phase injection without ssODN	homo-WT
	Mos13.3	S-phase injection without ssODN	homo-WT
	Mos13.4	S-phase injection without ssODN	WT/Indel	54bp del
	Mos13.5	S-phase injection without ssODN	homo-WT
	Mos13.6	S-phase injection without ssODN	WT/Indel	54bp del
MYH7-Mos14	Mos14.1	S-phase injection without ssODN	WT/Indel	5bp del
	Mos14.2	S-phase injection without ssODN	homo-WT
	Mos14.3	S-phase injection without ssODN	homo-WT
	Mos14.4	S-phase injection without ssODN	WT/Indel	5bp del
	Mos14.5	S-phase injection without ssODN	WT/Indel	5bp del
	Mos14.6	S-phase injection without ssODN	homo-WT
	Mos14.7	S-phase injection without ssODN	homo-WT
	Mos14.8	S-phase injection without ssODN	WT/Indel	5bp del
MYH7-Mos15	Mos15.1	S-phase injection without ssODN	homo-WT
	Mos15.2	S-phase injection without ssODN	homo-WT
	Mos15.3	S-phase injection without ssODN	WT/Indel	1bp ins
	Mos15.4	S-phase injection without ssODN	homo-WT
	Mos15.5	S-phase injection without ssODN	homo-WT
	Mos15.6	S-phase injection without ssODN	homo-WT
	Mos15.7	S-phase injection without ssODN	homo-WT
MYH7-Mos16	Mos16.1	M-phase injection without ssODN	homo-WT
	Mos16.2	M-phase injection without ssODN	WT/Indel	65bp ins
	Mos16.3	M-phase injection without ssODN	homo-WT
	Mos16.4	M-phase injection without ssODN	WT/Indel	65bp ins
MYH7-Mos17	Mos17.1	M-phase injection without ssODN	WT/Indel	7bp del
	Mos17.2	M-phase injection without ssODN	WT/Mut
	Mos17.3	M-phase injection without ssODN	WT/Indel	7bp del
MYH7-Mos18	Mos18.1	M-phase injection without ssODN	WT/Indel	3bp del
	Mos18.2	M-phase injection without ssODN	homo-WT
	Mos18.3	M-phase injection without ssODN	WT/Indel	3bp del
	Mos18.4	M-phase injection without ssODN	WT/Indel	3bp del
	Mos18.5	M-phase injection without ssODN	homo-WT
	Mos18.6	M-phase injection without ssODN	WT/Indel	3bp del
	Mos18.7	M-phase injection without ssODN	WT/Indel	3bp del
MYH7-Mos19	Mos19.1	M-phase injection without ssODN	WT/Indel	1bp ins
	Mos19.3	M-phase injection without ssODN	homo-WT
	Mos19.4	M-phase injection without ssODN	WT/Indel	1bp ins
	Mos19.5	M-phase injection without ssODN	WT/Indel	1bp ins
	Mos19.6	M-phase injection without ssODN	WT/Indel	1bp ins
	Mos19.7	M-phase injection without ssODN	WT/Indel	1bp ins
	Mos19.8	M-phase injection without ssODN	homo-WT
MYH7-Mos20	Mos20.1	M-phase injection with ssODN	WT/Indel	23bp del
	Mos20.2	M-phase injection with ssODN	homo-WT
	Mos20.3	M-phase injection with ssODN	WT/Mut
	Mos20.4	M-phase injection with ssODN	WT/Mut
MYH7-Mos21	Mos21.1	M-phase injection with ssODN	WT/Indel	1bp ins
	Mos21.2	M-phase injection with ssODN	homo-WT
	Mos21.3	M-phase injection with ssODN	WT/Indel	1bp ins
	Mos21.4	M-phase injection with ssODN	homo-WT
	Mos21.5	M-phase injection with ssODN	WT/Indel	1bp ins
	Mos21.6	M-phase injection with ssODN	homo-WT
	Mos21.7	M-phase injection with ssODN	homo-WT
	Mos21.8	M-phase injection with ssODN	homo-WT
MYH7-Mos22	Mos22.1	M-phase injection with ssODN	WT/Mut
	Mos22.2	M-phase injection with ssODN	WT/Indel	1bp ins
	Mos22.3	M-phase injection with ssODN	WT/Indel	1bp ins
MYH7-Uniform1	Uniform1.1	S-phase injection with ssODN	WT/Indel	7bp del
	Uniform1.2	S-phase injection with ssODN	WT/Indel	7bp del
	Uniform1.3	S-phase injection with ssODN	WT/Indel	7bp del
MYH7-Uniform2	Uniform2.1	S-phase injection with ssODN	WT/Indel	1bp del
	Uniform2.2	S-phase injection with ssODN	WT/Indel	1bp del
	Uniform2.3	S-phase injection with ssODN	WT/Indel	1bp del
	Uniform2.4	S-phase injection with ssODN	WT/Indel	1bp del
MYH7-Uniform3	Uniform3.1	M-phase injection without ssODN	WT/Indel	1bp del
	Uniform3.2	M-phase injection without ssODN	WT/Indel	1bp del
	Uniform3.3	M-phase injection without ssODN	WT/Indel	1bp del
	Uniform3.4	M-phase injection without ssODN	WT/Indel	1bp del
MYH7-Uniform4	Uniform4.1	M-phase injection without ssODN	WT/Indel	3bp del
	Uniform4.2	M-phase injection without ssODN	WT/Indel	3bp del
	Uniform4.3	M-phase injection without ssODN	WT/Indel	3bp del
	Uniform4.4	M-phase injection without ssODN	WT/Indel	3bp del
MYH7-Uniform5	Uniform5.1	M-phase injection with ssODN	WT/Indel	1bp ins
	Uniform5.2	M-phase injection with ssODN	WT/Indel	1bp ins
	Uniform5.3	M-phase injection with ssODN	WT/Indel	1bp ins
	Uniform5.4	M-phase injection with ssODN	WT/Indel	1bp ins
	Uniform5.5	M-phase injection with ssODN	WT/Indel	1bp ins
	Uniform5.6	M-phase injection with ssODN	WT/Indel	1bp ins
	Uniform5.7	M-phase injection with ssODN	WT/Indel	1bp ins
MYH7-Uniform6	Uniform6.1	M-phase injection with ssODN	WT/Indel	3bp del
	Uniform6.2	M-phase injection with ssODN	WT/Indel	3bp del
	Uniform6.3	M-phase injection with ssODN	WT/Indel	3bp del
	Uniform6.4	M-phase injection with ssODN	WT/Indel	3bp del
	Uniform6.5	M-phase injection with ssODN	WT/Indel	3bp del
	Uniform6.6	M-phase injection with ssODN	WT/Indel	3bp del
	Uniform6.7	M-phase injection with ssODN	WT/Indel	3bp del
MYH7-WT1	WT1.1	S-phase injection with ssODN	homo-WT
	WT1.2	S-phase injection with ssODN	homo-WT
	WT1.3	S-phase injection with ssODN	homo-WT
	WT1.4	S-phase injection with ssODN	homo-WT
	WT1.5	S-phase injection with ssODN	homo-WT
	WT1.6	S-phase injection with ssODN	homo-WT
	WT1.7	S-phase injection with ssODN	homo-WT
MYH7-WT2	WT2.1	S-phase injection with ssODN	homo-WT
	WT2.2	S-phase injection with ssODN	homo-WT
	WT2.3	S-phase injection with ssODN	homo-WT
	WT2.4	S-phase injection with ssODN	homo-WT
	WT2.5	S-phase injection with ssODN	homo-WT
	WT2.6	S-phase injection with ssODN	homo-WT
MYH7-WT3	WT3.1	S-phase injection with ssODN	homo-WT
	WT3.2	S-phase injection with ssODN	homo-WT
	WT3.3	S-phase injection with ssODN	homo-WT
	WT3.4	S-phase injection with ssODN	homo-WT
	WT3.5	S-phase injection with ssODN	homo-WT
	WT3.6	S-phase injection with ssODN	homo-WT
	WT3.7	S-phase injection with ssODN	homo-WT
	WT3.8	S-phase injection with ssODN	homo-WT
MYH7-WT4	WT4.1	S-phase injection with ssODN	homo-WT
	WT4.2	S-phase injection with ssODN	homo-WT
	WT4.3	S-phase injection with ssODN	homo-WT
	WT4.4	S-phase injection with ssODN	homo-WT
	WT4.5	S-phase injection with ssODN	homo-WT
MYH7-WT5	WT5.1	S-phase injection with ssODN	homo-WT
	WT5.2	S-phase injection with ssODN	homo-WT
	WT5.3	S-phase injection with ssODN	homo-WT
	WT5.4	S-phase injection with ssODN	homo-WT
MYH7-WT6	WT6.1	S-phase injection with ssODN	homo-WT
	WT6.2	S-phase injection with ssODN	homo-WT
	WT6.3	S-phase injection with ssODN	homo-WT
	WT6.4	S-phase injection with ssODN	homo-WT
MYH7-WT7	WT7.1	S-phase injection with ssODN	homo-WT
	WT7.2	S-phase injection with ssODN	homo-WT
	WT7.3	S-phase injection with ssODN	homo-WT
	WT7.4	S-phase injection with ssODN	homo-WT
	WT7.5	S-phase injection with ssODN	homo-WT
MYH7-WT8	WT8.1	S-phase injection with ssODN	homo-WT
	WT8.2	S-phase injection with ssODN	homo-WT
	WT8.3	S-phase injection with ssODN	homo-WT
	WT8.4	S-phase injection with ssODN	homo-WT
MYH7-WT9	WT9.1	S-phase injection with ssODN	homo-WT
	WT9.2	S-phase injection with ssODN	homo-WT
	WT9.3	S-phase injection with ssODN	homo-WT
	WT9.4	S-phase injection with ssODN	homo-WT
MYH7-WT10	WT10.1	S-phase injection with ssODN	homo-WT
	WT10.2	S-phase injection with ssODN	homo-WT
	WT10.3	S-phase injection with ssODN	homo-WT
	WT10.4	S-phase injection with ssODN	homo-WT
	WT10.5	S-phase injection with ssODN	homo-WT
	WT10.6	S-phase injection with ssODN	homo-WT
	WT10.7	S-phase injection with ssODN	homo-WT
MYH7-WT11	WT11.1	S-phase injection with ssODN	homo-WT
	WT11.2	S-phase injection with ssODN	homo-WT
	WT11.3	S-phase injection with ssODN	homo-WT
	WT11.4	S-phase injection with ssODN	homo-WT
	WT11.5	S-phase injection with ssODN	homo-WT
	WT11.6	S-phase injection with ssODN	homo-WT
	WT11.7	S-phase injection with ssODN	homo-WT
	WT11.8	S-phase injection with ssODN	homo-WT
MYH7-WT12	WT12.1	S-phase injection with ssODN	homo-WT
	WT12.2	S-phase injection with ssODN	homo-WT
	WT12.3	S-phase injection with ssODN	homo-WT
MYH7-WT13	WT13.1	S-phase injection without ssODN	homo-WT
	WT13.2	S-phase injection without ssODN	homo-WT
	WT13.3	S-phase injection without ssODN	homo-WT
	WT13.4	S-phase injection without ssODN	homo-WT
MYH7-WT14	WT14.1	S-phase injection without ssODN	homo-WT
	WT14.2	S-phase injection without ssODN	homo-WT
	WT14.3	S-phase injection without ssODN	homo-WT
MYH7-WT15	WT15.1	S-phase injection without ssODN	homo-WT
	WT15.2	S-phase injection without ssODN	homo-WT
	WT15.3	S-phase injection without ssODN	homo-WT
	WT15.4	S-phase injection without ssODN	homo-WT
MYH7-WT16	WT16.1	S-phase injection without ssODN	homo-WT
	WT16.2	S-phase injection without ssODN	homo-WT
	WT16.3	S-phase injection without ssODN	homo-WT
MYH7-WT17	WT17.1	S-phase injection without ssODN	homo-WT
	WT17.2	S-phase injection without ssODN	homo-WT
	WT17.3	S-phase injection without ssODN	homo-WT
	WT17.4	S-phase injection without ssODN	homo-WT
	WT17.5	S-phase injection without ssODN	homo-WT
	WT17.6	S-phase injection without ssODN	homo-WT
	WT17.7	S-phase injection without ssODN	homo-WT
	WT17.8	S-phase injection without ssODN	homo-WT
MYH7-WT18	WT18.1	S-phase injection without ssODN	homo-WT
	WT18.2	S-phase injection without ssODN	homo-WT
	WT18.3	S-phase injection without ssODN	homo-WT
	WT18.4	S-phase injection without ssODN	homo-WT
	WT18.5	S-phase injection without ssODN	homo-WT
	WT18.6	S-phase injection without ssODN	homo-WT
	WT18.7	S-phase injection without ssODN	homo-WT
	WT18.8	S-phase injection without ssODN	homo-WT
	WT18.9	S-phase injection without ssODN	homo-WT
	WT18.10	S-phase injection without ssODN	homo-WT
	WT18.11	S-phase injection without ssODN	homo-WT
	WT18.12	S-phase injection without ssODN	homo-WT
MYH7-WT19	WT19.1	S-phase injection without ssODN	homo-WT
	WT19.2	S-phase injection without ssODN	homo-WT
	WT19.3	S-phase injection without ssODN	homo-WT
	WT19.4	S-phase injection without ssODN	homo-WT
	WT19.5	S-phase injection without ssODN	homo-WT
MYH7-WT20	WT20.1	S-phase injection without ssODN	homo-WT
	WT20.2	S-phase injection without ssODN	homo-WT
	WT20.3	S-phase injection without ssODN	homo-WT
	WT20.4	S-phase injection without ssODN	homo-WT
	WT20.5	S-phase injection without ssODN	homo-WT
	WT20.6	S-phase injection without ssODN	homo-WT
	WT20.7	S-phase injection without ssODN	homo-WT
	WT20.8	S-phase injection without ssODN	homo-WT
MYH7-WT21	WT21.1	S-phase injection without ssODN	homo-WT
	WT21.2	S-phase injection without ssODN	homo-WT
	WT21.3	S-phase injection without ssODN	homo-WT
	WT21.4	S-phase injection without ssODN	homo-WT
	WT21.5	S-phase injection without ssODN	homo-WT
	WT21.6	S-phase injection without ssODN	homo-WT
MYH7-WT22	WT22.1	S-phase injection without ssODN	homo-WT
	WT22.2	S-phase injection without ssODN	homo-WT
	WT22.3	S-phase injection without ssODN	homo-WT
	WT22.4	S-phase injection without ssODN	homo-WT
	WT22.5	S-phase injection without ssODN	homo-WT
	WT22.6	S-phase injection without ssODN	homo-WT
	WT22.7	S-phase injection without ssODN	homo-WT
	WT22.8	S-phase injection without ssODN	homo-WT
MYH7-WT23	WT23.1	S-phase injection without ssODN	homo-WT
	WT23.2	S-phase injection without ssODN	homo-WT
	WT23.3	S-phase injection without ssODN	homo-WT
	WT23.4	S-phase injection without ssODN	homo-WT
	WT23.5	S-phase injection without ssODN	homo-WT
	WT23.6	S-phase injection without ssODN	homo-WT
	WT23.7	S-phase injection without ssODN	homo-WT
MYH7-WT24	WT24.1	S-phase injection without ssODN	homo-WT
	WT24.2	S-phase injection without ssODN	homo-WT
	WT24.3	S-phase injection without ssODN	homo-WT
	WT24.4	S-phase injection without ssODN	homo-WT
	WT24.5	S-phase injection without ssODN	homo-WT
	WT24.6	S-phase injection without ssODN	homo-WT
	WT24.7	S-phase injection without ssODN	homo-WT
MYH7-WT25	WT25.1	S-phase injection without ssODN	homo-WT
	WT25.2	S-phase injection without ssODN	homo-WT
	WT25.3	S-phase injection without ssODN	homo-WT
	WT25.4	S-phase injection without ssODN	homo-WT
	WT25.5	S-phase injection without ssODN	homo-WT
	WT25.6	S-phase injection without ssODN	homo-WT
MYH7-WT26	WT26.1	S-phase injection without ssODN	homo-WT
	WT26.2	S-phase injection without ssODN	homo-WT
	WT26.3	S-phase injection without ssODN	homo-WT
	WT26.4	S-phase injection without ssODN	homo-WT
	WT26.5	S-phase injection without ssODN	homo-WT
	WT26.6	S-phase injection without ssODN	homo-WT
	WT26.7	S-phase injection without ssODN	homo-WT
	WT26.8	S-phase injection without ssODN	homo-WT
	WT26.9	S-phase injection without ssODN	homo-WT
MYH7-WT27	WT27.1	S-phase injection without ssODN	homo-WT
	WT27.2	S-phase injection without ssODN	homo-WT
	WT27.3	S-phase injection without ssODN	homo-WT
MYH7-WT28	WT28.1	S-phase injection without ssODN	homo-WT
	WT28.2	S-phase injection without ssODN	homo-WT
	WT28.3	S-phase injection without ssODN	homo-WT
	WT28.4	S-phase injection without ssODN	homo-WT
MYH7-WT29	WT29.1	S-phase injection without ssODN	homo-WT
	WT29.2	S-phase injection without ssODN	homo-WT
	WT29.3	S-phase injection without ssODN	homo-WT
	WT29.4	S-phase injection without ssODN	homo-WT
	WT29.5	S-phase injection without ssODN	homo-WT
	WT29.6	S-phase injection without ssODN	homo-WT
	WT29.7	S-phase injection without ssODN	homo-WT
	WT29.8	S-phase injection without ssODN	homo-WT
	WT29.9	S-phase injection without ssODN	homo-WT
MYH7-WT30	WT30.1	S-phase injection without ssODN	homo-WT
	WT30.2	S-phase injection without ssODN	homo-WT
	WT30.3	S-phase injection without ssODN	homo-WT
	WT30.4	S-phase injection without ssODN	homo-WT
	WT30.5	S-phase injection without ssODN	homo-WT
	WT30.6	S-phase injection without ssODN	homo-WT
	WT30.7	S-phase injection without ssODN	homo-WT
	WT30.8	S-phase injection without ssODN	homo-WT
	WT30.9	S-phase injection without ssODN	homo-WT
	WT30.10	S-phase injection without ssODN	homo-WT
	WT30.11	S-phase injection without ssODN	homo-WT
	WT30.12	S-phase injection without ssODN	homo-WT
	WT30.13	S-phase injection without ssODN	homo-WT
MYH7-WT31	WT31.1	S-phase injection without ssODN	homo-WT
	WT31.2	S-phase injection without ssODN	homo-WT
	WT31.3	S-phase injection without ssODN	homo-WT
	WT31.4	S-phase injection without ssODN	homo-WT
	WT31.5	S-phase injection without ssODN	homo-WT
	WT31.6	S-phase injection without ssODN	homo-WT
	WT31.7	S-phase injection without ssODN	homo-WT
	WT31.8	S-phase injection without ssODN	homo-WT
MYH7-WT32	WT32.1	M-phase injection without ssODN	homo-WT
	WT32.2	M-phase injection without ssODN	homo-WT
	WT32.3	M-phase injection without ssODN	homo-WT
	WT32.4	M-phase injection without ssODN	homo-WT
MYH7-WT33	WT33.1	M-phase injection without ssODN	homo-WT
	WT33.2	M-phase injection without ssODN	homo-WT
	WT33.3	M-phase injection without ssODN	homo-WT
	WT33.4	M-phase injection without ssODN	homo-WT
	WT33.5	M-phase injection without ssODN	homo-WT
MYH7-WT34	WT34.1	M-phase injection without ssODN	homo-WT
	WT34.2	M-phase injection without ssODN	homo-WT
	WT34.3	M-phase injection without ssODN	homo-WT
	WT34.4	M-phase injection without ssODN	homo-WT
	WT34.5	M-phase injection without ssODN	homo-WT
	WT34.6	M-phase injection without ssODN	homo-WT
MYH7-WT35	WT35.1	M-phase injection without ssODN	homo-WT
	WT35.2	M-phase injection without ssODN	homo-WT
	WT35.3	M-phase injection without ssODN	homo-WT
	WT35.4	M-phase injection without ssODN	homo-WT
	WT35.5	M-phase injection without ssODN	homo-WT
MYH7-WT36	WT36.1	M-phase injection without ssODN	homo-WT
	WT36.2	M-phase injection without ssODN	homo-WT
	WT36.3	M-phase injection without ssODN	homo-WT
	WT36.4	M-phase injection without ssODN	homo-WT
MYH7-WT37	WT37.1	M-phase injection without ssODN	homo-WT
	WT37.2	M-phase injection without ssODN	homo-WT
	WT37.3	M-phase injection without ssODN	homo-WT
	WT37.4	M-phase injection without ssODN	homo-WT
MYH7-WT38	WT38.1	M-phase injection without ssODN	homo-WT
	WT38.2	M-phase injection without ssODN	homo-WT
	WT38.3	M-phase injection without ssODN	homo-WT
	WT38.4	M-phase injection without ssODN	homo-WT
	WT38.5	M-phase injection without ssODN	homo-WT
	WT38.6	M-phase injection without ssODN	homo-WT
	WT38.7	M-phase injection without ssODN	homo-WT
	WT38.8	M-phase injection without ssODN	homo-WT
MYH7-WT39	WT39.1	M-phase injection without ssODN	homo-WT
	WT39.2	M-phase injection without ssODN	homo-WT
	WT39.3	M-phase injection without ssODN	homo-WT
MYH7-WT40	WT40.1	M-phase injection without ssODN	homo-WT
	WT40.2	M-phase injection without ssODN	homo-WT
	WT40.3	M-phase injection without ssODN	homo-WT
	WT40.4	M-phase injection without ssODN	homo-WT
	WT40.5	M-phase injection without ssODN	homo-WT
MYH7-WT41	WT41.1	M-phase injection without ssODN	homo-WT
	WT41.2	M-phase injection without ssODN	homo-WT
	WT41.3	M-phase injection without ssODN	homo-WT
	WT41.4	M-phase injection without ssODN	homo-WT
	WT41.5	M-phase injection without ssODN	homo-WT
	WT41.6	M-phase injection without ssODN	homo-WT
MYH7-WT42	WT42.1	M-phase injection without ssODN	homo-WT
	WT42.2	M-phase injection without ssODN	homo-WT
	WT42.3	M-phase injection without ssODN	homo-WT
	WT42.4	M-phase injection without ssODN	homo-WT
MYH7-WT43	WT43.1	M-phase injection without ssODN	homo-WT
	WT43.2	M-phase injection without ssODN	homo-WT
	WT43.3	M-phase injection without ssODN	homo-WT
	WT43.4	M-phase injection without ssODN	homo-WT
	WT43.5	M-phase injection without ssODN	homo-WT
MYH7-WT44	WT44.1	M-phase injection without ssODN	homo-WT
	WT44.2	M-phase injection without ssODN	homo-WT
	WT44.3	M-phase injection without ssODN	homo-WT
	WT44.4	M-phase injection without ssODN	homo-WT
	WT44.5	M-phase injection without ssODN	homo-WT
	WT44.6	M-phase injection without ssODN	homo-WT
MYH7-WT45	WT45.1	M-phase injection without ssODN	homo-WT
	WT45.2	M-phase injection without ssODN	homo-WT
	WT45.3	M-phase injection without ssODN	homo-WT
	WT45.4	M-phase injection without ssODN	homo-WT
	WT45.5	M-phase injection without ssODN	homo-WT
	WT45.6	M-phase injection without ssODN	homo-WT
	WT45.7	M-phase injection without ssODN	homo-WT
	WT45.8	M-phase injection without ssODN	homo-WT
MYH7-WT46	WT46.1	M-phase injection without ssODN	homo-WT
	WT46.2	M-phase injection without ssODN	homo-WT
	WT46.3	M-phase injection without ssODN	homo-WT
	WT46.4	M-phase injection without ssODN	homo-WT
MYH7-WT47	WT47.1	M-phase injection without ssODN	homo-WT
	WT47.2	M-phase injection without ssODN	homo-WT
	WT47.3	M-phase injection without ssODN	homo-WT
MYH7-WT48	WT48.1	M-phase injection without ssODN	homo-WT
	WT48.2	M-phase injection without ssODN	homo-WT
	WT48.3	M-phase injection without ssODN	homo-WT
	WT48.4	M-phase injection without ssODN	homo-WT
MYH7-WT49	WT49.1	M-phase injection without ssODN	homo-WT
	WT49.2	M-phase injection without ssODN	homo-WT
	WT49.3	M-phase injection without ssODN	homo-WT
	WT49.4	M-phase injection without ssODN	homo-WT
	WT49.5	M-phase injection without ssODN	homo-WT
	WT49.6	M-phase injection without ssODN	homo-WT
	WT49.7	M-phase injection without ssODN	homo-WT
	WT49.8	M-phase injection without ssODN	homo-WT
MYH7-WT50	WT50.1	M-phase injection with ssODN	homo-WT
	WT50.2	M-phase injection with ssODN	homo-WT
	WT50.3	M-phase injection with ssODN	homo-WT
	WT50.4	M-phase injection with ssODN	homo-WT
	WT50.5	M-phase injection with ssODN	homo-WT
	WT50.6	M-phase injection with ssODN	homo-WT
	WT50.7	M-phase injection with ssODN	homo-WT
	WT50.8	M-phase injection with ssODN	homo-WT
MYH7-WT51	WT51.1	M-phase injection with ssODN	homo-WT
	WT51.2	M-phase injection with ssODN	homo-WT
	WT51.3	M-phase injection with ssODN	homo-WT
	WT51.4	M-phase injection with ssODN	homo-WT
	WT51.5	M-phase injection with ssODN	homo-WT
	WT51.6	M-phase injection with ssODN	homo-WT
MYH7-WT52	WT52.1	M-phase injection with ssODN	homo-WT
	WT52.2	M-phase injection with ssODN	homo-WT
	WT52.3	M-phase injection with ssODN	homo-WT
	WT52.4	M-phase injection with ssODN	homo-WT
	WT52.5	M-phase injection with ssODN	homo-WT
	WT52.6	M-phase injection with ssODN	homo-WT
	WT52.7	M-phase injection with ssODN	homo-WT
	WT52.8	M-phase injection with ssODN	homo-WT
	WT52.9	M-phase injection with ssODN	homo-WT
	WT52.10	M-phase injection with ssODN	homo-WT
MYH7-WT53	WT53.1	M-phase injection with ssODN	homo-WT
	WT53.2	M-phase injection with ssODN	homo-WT
	WT53.3	M-phase injection with ssODN	homo-WT
	WT53.4	M-phase injection with ssODN	homo-WT
	WT53.5	M-phase injection with ssODN	homo-WT
	WT53.6	M-phase injection with ssODN	homo-WT
	WT53.7	M-phase injection with ssODN	homo-WT
	WT53.8	M-phase injection with ssODN	homo-WT
MYH7-WT54	WT54.1	M-phase injection with ssODN	homo-WT
	WT54.2	M-phase injection with ssODN	homo-WT
	WT54.3	M-phase injection with ssODN	homo-WT
	WT54.4	M-phase injection with ssODN	homo-WT
	WT54.5	M-phase injection with ssODN	homo-WT
	WT54.6	M-phase injection with ssODN	homo-WT
	WT54.7	M-phase injection with ssODN	homo-WT
	WT54.8	M-phase injection with ssODN	homo-WT
MYH7-WT55	WT55.1	M-phase injection with ssODN	homo-WT
	WT55.2	M-phase injection with ssODN	homo-WT
	WT55.3	M-phase injection with ssODN	homo-WT
	WT55.4	M-phase injection with ssODN	homo-WT
	WT55.5	M-phase injection with ssODN	homo-WT
	WT55.6	M-phase injection with ssODN	homo-WT
	WT55.7	M-phase injection with ssODN	homo-WT
	WT55.8	M-phase injection with ssODN	homo-WT
MYH7-WT56	WT56.1	M-phase injection with ssODN	homo-WT
	WT56.2	M-phase injection with ssODN	homo-WT
	WT56.3	M-phase injection with ssODN	homo-WT
	WT56.4	M-phase injection with ssODN	homo-WT
	WT56.5	M-phase injection with ssODN	homo-WT
	WT56.6	M-phase injection with ssODN	homo-WT
	WT56.7	M-phase injection with ssODN	homo-WT
MYH7-WT57	WT57.1	M-phase injection with ssODN	homo-WT
	WT57.2	M-phase injection with ssODN	homo-WT
	WT57.3	M-phase injection with ssODN	homo-WT
	WT57.4	M-phase injection with ssODN	homo-WT
	WT57.5	M-phase injection with ssODN	homo-WT
	WT57.6	M-phase injection with ssODN	homo-WT
	WT57.7	M-phase injection with ssODN	homo-WT
	WT57.8	M-phase injection with ssODN	homo-WT
MYH7-WT58	WT58.1	M-phase injection with ssODN	homo-WT
	WT58.2	M-phase injection with ssODN	homo-WT
	WT58.3	M-phase injection with ssODN	homo-WT
	WT58.4	M-phase injection with ssODN	homo-WT
	WT58.5	M-phase injection with ssODN	homo-WT
