# Supplementary material for: Limitations of gene editing assessments in human preimplantation embryos
Source: Nat Commun. 2023 Mar 7;14:1219. doi: 10.1038/s41467-023-36820-6 (PMC9992379; doi:10.1038/s41467-023-36820-6)
Supplement: Supplementary file 6 — Supplementary Dataset 5 [file 41467_2023_36820_MOESM6_ESM.xlsx]

## Sheet: Supplementary Data 5
Supplementary Data 5. Sample-specific ADO rates in DNA after WGA.
Sample	Genomic loci	Amplified	Amplified (%)	Maternal	Heterozygous	Paternal	Maternal (%)	Heterozygous (%)	Paternal (%)	ADO (%)	Sample type
bulk_DNA	608	608	100	0	608	0	0	100	0	0	bulk DNA
b1	608	507	83.4	86	333	88	17	65.7	17.4	34.3	single cell
b2	608	425	69.9	74	280	71	17.4	65.9	16.7	34.1	single cell
b3	608	479	78.8	30	424	25	6.3	88.5	5.2	11.5	single cell
b4	608	540	88.8	63	381	96	11.7	70.6	17.8	29.4	single cell
b5	608	448	73.7	41	362	45	9.2	80.8	10	19.2	single cell
b6	608	584	96.1	65	452	67	11.1	77.4	11.5	22.6	single cell
b7	608	491	80.8	38	400	53	7.7	81.5	10.8	18.5	single cell
b8	608	603	99.2	47	500	56	7.8	82.9	9.3	17.1	single cell
b9	608	599	98.5	16	569	14	2.7	95	2.3	5	single cell
b10	608	527	86.7	143	219	165	27.1	41.6	31.3	58.4	single cell
b11	608	575	94.6	86	390	99	15	67.8	17.2	32.2	single cell
b12	608	523	86	98	323	102	18.7	61.8	19.5	38.2	single cell
b13	608	565	92.9	56	442	67	9.9	78.2	11.9	21.8	single cell
b14	608	579	95.2	76	443	60	13.1	76.5	10.4	23.5	single cell
b15	608	595	97.9	33	519	43	5.5	87.2	7.2	12.8	single cell
b16	608	566	93.1	82	405	79	14.5	71.6	14	28.4	single cell
b17	608	531	87.3	113	334	84	21.3	62.9	15.8	37.1	single cell
b18	608	482	79.3	93	319	70	19.3	66.2	14.5	33.8	single cell
f1	608	599	98.5	29	531	39	4.8	88.6	6.5	11.4	single cell
f2	608	526	86.5	122	266	138	23.2	50.6	26.2	49.4	single cell
f3	608	593	97.5	64	462	67	10.8	77.9	11.3	22.1	single cell
f4	608	604	99.3	42	517	45	7	85.6	7.5	14.4	single cell
f5	608	586	96.4	85	394	107	14.5	67.2	18.3	32.8	single cell
f6	608	606	99.7	10	587	9	1.7	96.9	1.5	3.1	single cell
f7	608	563	92.6	127	314	122	22.6	55.8	21.7	44.2	single cell
f8	608	576	94.7	79	407	90	13.7	70.7	15.6	29.3	single cell
f9	608	436	71.7	105	226	105	24.1	51.8	24.1	48.2	single cell
f10	608	597	98.2	80	441	76	13.4	73.9	12.7	26.1	single cell
f11	608	606	99.7	35	524	47	5.8	86.5	7.8	13.5	single cell
f12	608	575	94.6	124	342	109	21.6	59.5	19	40.5	single cell
f13	608	578	95.1	120	359	99	20.8	62.1	17.1	37.9	single cell
f14	608	607	99.8	20	568	19	3.3	93.6	3.1	6.4	single cell
f15	608	371	61	129	90	152	34.8	24.3	41	75.7	single cell
f16	608	598	98.4	65	462	71	10.9	77.3	11.9	22.7	single cell
f17	608	522	85.9	100	322	100	19.2	61.7	19.2	38.3	single cell
f18	608	603	99.2	24	565	14	4	93.7	2.3	6.3	single cell
f19	608	604	99.3	42	516	46	7	85.4	7.6	14.6	single cell
f20	608	578	95.1	104	362	112	18	62.6	19.4	37.4	single cell
f21	608	95	15.6	20	61	14	21.1	64.2	14.7	35.8	single cell
f22	608	539	88.7	138	251	150	25.6	46.6	27.8	53.4	single cell
f23	608	541	89	126	273	142	23.3	50.5	26.2	49.5	single cell
f24	608	81	13.3	18	47	16	22.2	58	19.8	42	single cell
f25	608	327	53.8	94	163	70	28.7	49.8	21.4	50.2	single cell
f26	608	567	93.3	149	286	132	26.3	50.4	23.3	49.6	single cell
f27	608	557	91.6	120	297	140	21.5	53.3	25.1	46.7	single cell
f28	608	519	85.4	120	298	101	23.1	57.4	19.5	42.6	single cell
f29	608	265	43.6	86	86	93	32.5	32.5	35.1	67.5	single cell
f30	608	375	61.7	132	111	132	35.2	29.6	35.2	70.4	single cell
f31	608	486	79.9	63	352	71	13	72.4	14.6	27.6	single cell
f32	608	511	84	140	211	160	27.4	41.3	31.3	58.7	single cell
f33	608	486	79.9	130	191	165	26.7	39.3	34	60.7	single cell
two_cells	608	381	62.7	98	184	99	25.7	48.3	26	51.7	two cells
two_cells	608	605	99.5	58	503	44	9.6	83.1	7.3	16.9	two cells
two_cells	608	603	99.2	7	590	6	1.2	97.8	1	2.2	two cells
two_cells	608	573	94.2	51	466	56	8.9	81.3	9.8	18.7	two cells
two_cells	608	605	99.5	13	585	7	2.1	96.7	1.2	3.3	two cells
two_cells	608	606	99.7	14	575	17	2.3	94.9	2.8	5.1	two cells
two_cells	608	607	99.8	35	527	45	5.8	86.8	7.4	13.2	two cells
two_cells	608	599	98.5	62	476	61	10.4	79.5	10.2	20.5	two cells
two_cells	608	607	99.8	29	547	31	4.8	90.1	5.1	9.9	two cells
three_cells	608	548	90.1	17	508	23	3.1	92.7	4.2	7.3	three cells
three_cells	608	605	99.5	29	541	35	4.8	89.4	5.8	10.6	three cells
three_cells	608	581	95.6	26	531	24	4.5	91.4	4.1	8.6	three cells
three_cells	608	590	97	25	540	25	4.2	91.5	4.2	8.5	three cells
three_cells	608	605	99.5	35	539	31	5.8	89.1	5.1	10.9	three cells
three_cells	608	607	99.8	5	592	10	0.8	97.5	1.6	2.5	three cells
three_cells	608	606	99.7	14	582	10	2.3	96	1.7	4	three cells
three_cells	608	607	99.8	22	568	17	3.6	93.6	2.8	6.4	three cells
six_cells	608	555	91.3	6	541	8	1.1	97.5	1.4	2.5	six cells
six_cells	608	598	98.4	18	572	8	3	95.7	1.3	4.3	six cells
six_cells	608	576	94.7	13	554	9	2.3	96.2	1.6	3.8	six cells
