# Supplementary material for: Limitations of gene editing assessments in human preimplantation embryos
Source: Nat Commun. 2023 Mar 7;14:1219. doi: 10.1038/s41467-023-36820-6 (PMC9992379; doi:10.1038/s41467-023-36820-6)
Supplement: Supplementary file 7 — Supplementary Dataset 6 [file 41467_2023_36820_MOESM7_ESM.xlsx]

## Sheet: Supplementary Data 6
Supplementary Data 6. Locus-specific ADO rates in single cell DNA after WGA.
Heterozygous loci	Chromosome	Amplicon	# of single-cells	Amplified	Amplification rate (%)	Homozygous maternal	Heterozygous	Homozygous paternal	Homozygous maternal (%)	Heterozygous (%)	Homozygous paternal (%)	Locus-specific ADO (%)
1	1	1	51	35	68.6275	1	27	7	2.85714	77.1429	20	22.8571
2	1	2	51	42	82.3529	3	32	7	7.14286	76.1905	16.6667	23.8095
3	1	3	51	45	88.2353	8	27	10	17.7778	60	22.2222	40
4	1	4	51	43	84.3137	4	32	7	9.30233	74.4186	16.2791	25.5814
5	1	5	51	41	80.3922	7	30	4	17.0732	73.1707	9.7561	26.8293
6	1	6	51	37	72.549	9	19	9	24.3243	51.3514	24.3243	48.6486
7	1	7	51	38	74.5098	5	29	4	13.1579	76.3158	10.5263	23.6842
8	1	8	51	44	86.2745	8	31	5	18.1818	70.4545	11.3636	29.5455
9	1	9	51	48	94.1176	4	34	10	8.33333	70.8333	20.8333	29.1667
10	1	10	51	48	94.1176	12	27	9	25	56.25	18.75	43.75
11	1	11	51	47	92.1569	7	35	5	14.8936	74.4681	10.6383	25.5319
12	1	12	51	40	78.4314	15	16	9	37.5	40	22.5	60
13	1	13	51	43	84.3137	8	23	12	18.6047	53.4884	27.907	46.5116
14	1	14	51	45	88.2353	9	31	5	20	68.8889	11.1111	31.1111
15	1	15	51	25	49.0196	3	18	4	12	72	16	28
16	1	16	51	46	90.1961	8	32	6	17.3913	69.5652	13.0435	30.4348
17	1	17	51	44	86.2745	12	21	11	27.2727	47.7273	25	52.2727
18	1	18	51	49	96.0784	4	38	7	8.16327	77.551	14.2857	22.449
19	1	19	51	40	78.4314	9	27	4	22.5	67.5	10	32.5
20	1	20	51	48	94.1176	5	30	13	10.4167	62.5	27.0833	37.5
21	1	21	51	46	90.1961	5	34	7	10.8696	73.913	15.2174	26.087
22	1	22	51	49	96.0784	5	40	4	10.2041	81.6327	8.16327	18.3673
23	1	23	51	43	84.3137	9	29	5	20.9302	67.4419	11.6279	32.5581
24	1	24	51	45	88.2353	4	30	11	8.88889	66.6667	24.4444	33.3333
25	1	25	51	37	72.549	5	27	5	13.5135	72.973	13.5135	27.027
26	1	26	51	38	74.5098	4	24	10	10.5263	63.1579	26.3158	36.8421
27	1	27	51	26	50.9804	4	10	12	15.3846	38.4615	46.1538	61.5385
28	1	28	51	37	72.549	4	23	10	10.8108	62.1622	27.027	37.8378
29	1	29	51	42	82.3529	10	24	8	23.8095	57.1429	19.0476	42.8571
30	2	1	51	41	80.3922	7	27	7	17.0732	65.8537	17.0732	34.1463
31	2	2	51	48	94.1176	4	35	9	8.33333	72.9167	18.75	27.0833
32	2	3	51	50	98.0392	9	38	3	18	76	6	24
33	2	4	51	48	94.1176	9	31	8	18.75	64.5833	16.6667	35.4167
34	2	5	51	48	94.1176	9	31	8	18.75	64.5833	16.6667	35.4167
35	2	6	51	46	90.1961	10	31	5	21.7391	67.3913	10.8696	32.6087
36	2	7	51	39	76.4706	6	27	6	15.3846	69.2308	15.3846	30.7692
37	2	8	51	48	94.1176	7	34	7	14.5833	70.8333	14.5833	29.1667
38	2	9	51	46	90.1961	8	31	7	17.3913	67.3913	15.2174	32.6087
39	2	10	51	48	94.1176	5	32	11	10.4167	66.6667	22.9167	33.3333
40	2	11	51	46	90.1961	5	30	11	10.8696	65.2174	23.913	34.7826
41	2	12	51	49	96.0784	9	32	8	18.3673	65.3061	16.3265	34.6939
42	2	13	51	47	92.1569	5	36	6	10.6383	76.5957	12.766	23.4043
43	2	14	51	42	82.3529	9	26	7	21.4286	61.9048	16.6667	38.0952
44	2	15	51	37	72.549	8	24	5	21.6216	64.8649	13.5135	35.1351
45	2	16	51	47	92.1569	5	35	7	10.6383	74.4681	14.8936	25.5319
46	2	17	51	44	86.2745	11	26	7	25	59.0909	15.9091	40.9091
47	2	18	51	48	94.1176	4	37	7	8.33333	77.0833	14.5833	22.9167
48	2	19	51	45	88.2353	8	32	5	17.7778	71.1111	11.1111	28.8889
49	2	20	51	45	88.2353	8	29	8	17.7778	64.4444	17.7778	35.5556
50	2	21	51	46	90.1961	5	36	5	10.8696	78.2609	10.8696	21.7391
51	2	22	51	40	78.4314	7	29	4	17.5	72.5	10	27.5
52	2	23	51	46	90.1961	8	34	4	17.3913	73.913	8.69565	26.087
53	2	24	51	43	84.3137	6	36	1	13.9535	83.7209	2.32558	16.2791
54	2	25	51	36	70.5882	7	23	6	19.4444	63.8889	16.6667	36.1111
55	2	26	51	48	94.1176	4	36	8	8.33333	75	16.6667	25
56	3	1	51	49	96.0784	4	36	9	8.16327	73.4694	18.3673	26.5306
57	3	2	51	46	90.1961	4	32	10	8.69565	69.5652	21.7391	30.4348
58	3	3	51	48	94.1176	9	32	7	18.75	66.6667	14.5833	33.3333
59	3	4	51	39	76.4706	4	25	10	10.2564	64.1026	25.641	35.8974
60	3	5	51	29	56.8627	5	21	3	17.2414	72.4138	10.3448	27.5862
61	3	6	51	49	96.0784	9	34	6	18.3673	69.3878	12.2449	30.6122
62	3	7	51	37	72.549	8	25	4	21.6216	67.5676	10.8108	32.4324
63	3	8	51	41	80.3922	11	25	5	26.8293	60.9756	12.1951	39.0244
64	3	9	51	48	94.1176	8	31	9	16.6667	64.5833	18.75	35.4167
65	3	10	51	44	86.2745	5	31	8	11.3636	70.4545	18.1818	29.5455
66	3	11	51	40	78.4314	6	27	7	15	67.5	17.5	32.5
67	3	12	51	48	94.1176	9	31	8	18.75	64.5833	16.6667	35.4167
68	3	13	51	44	86.2745	8	31	5	18.1818	70.4545	11.3636	29.5455
69	3	14	51	41	80.3922	6	29	6	14.6341	70.7317	14.6341	29.2683
70	3	15	51	43	84.3137	9	31	3	20.9302	72.093	6.97674	27.907
71	3	16	51	46	90.1961	9	35	2	19.5652	76.087	4.34783	23.913
72	3	17	51	41	80.3922	5	27	9	12.1951	65.8537	21.9512	34.1463
73	3	18	51	43	84.3137	7	27	9	16.2791	62.7907	20.9302	37.2093
74	3	19	51	47	92.1569	2	39	6	4.25532	82.9787	12.766	17.0213
75	3	20	51	46	90.1961	4	33	9	8.69565	71.7391	19.5652	28.2609
76	3	21	51	44	86.2745	10	27	7	22.7273	61.3636	15.9091	38.6364
77	3	22	51	41	80.3922	11	22	8	26.8293	53.6585	19.5122	46.3415
78	3	23	51	47	92.1569	2	39	6	4.25532	82.9787	12.766	17.0213
79	3	24	51	50	98.0392	11	29	10	22	58	20	42
80	3	25	51	46	90.1961	5	37	4	10.8696	80.4348	8.69565	19.5652
81	3	26	51	41	80.3922	2	28	11	4.87805	68.2927	26.8293	31.7073
82	3	27	51	47	92.1569	8	31	8	17.0213	65.9574	17.0213	34.0426
83	3	28	51	47	92.1569	11	30	6	23.4043	63.8298	12.766	36.1702
84	3	29	51	49	96.0784	3	38	8	6.12245	77.551	16.3265	22.449
85	3	30	51	39	76.4706	4	26	9	10.2564	66.6667	23.0769	33.3333
86	3	31	51	48	94.1176	7	31	10	14.5833	64.5833	20.8333	35.4167
87	3	32	51	47	92.1569	11	33	3	23.4043	70.2128	6.38298	29.7872
88	3	33	51	49	96.0784	4	41	4	8.16327	83.6735	8.16327	16.3265
89	3	34	51	39	76.4706	6	28	5	15.3846	71.7949	12.8205	28.2051
90	3	35	51	46	90.1961	4	30	12	8.69565	65.2174	26.087	34.7826
91	3	36	51	43	84.3137	9	26	8	20.9302	60.4651	18.6047	39.5349
92	3	37	51	50	98.0392	8	34	8	16	68	16	32
93	3	38	51	44	86.2745	2	37	5	4.54545	84.0909	11.3636	15.9091
94	3	39	51	47	92.1569	13	28	6	27.6596	59.5745	12.766	40.4255
95	3	40	51	48	94.1176	6	34	8	12.5	70.8333	16.6667	29.1667
96	3	41	51	43	84.3137	12	24	7	27.907	55.814	16.2791	44.186
97	3	42	51	43	84.3137	7	27	9	16.2791	62.7907	20.9302	37.2093
98	3	43	51	43	84.3137	7	27	9	16.2791	62.7907	20.9302	37.2093
99	3	44	51	45	88.2353	3	32	10	6.66667	71.1111	22.2222	28.8889
100	3	45	51	43	84.3137	4	31	8	9.30233	72.093	18.6047	27.907
101	3	46	51	45	88.2353	5	38	2	11.1111	84.4444	4.44444	15.5556
102	3	47	51	44	86.2745	5	29	10	11.3636	65.9091	22.7273	34.0909
103	3	48	51	44	86.2745	7	30	7	15.9091	68.1818	15.9091	31.8182
104	3	49	51	48	94.1176	10	30	8	20.8333	62.5	16.6667	37.5
105	3	50	51	45	88.2353	8	28	9	17.7778	62.2222	20	37.7778
106	3	51	51	43	84.3137	4	30	9	9.30233	69.7674	20.9302	30.2326
107	3	52	51	43	84.3137	4	32	7	9.30233	74.4186	16.2791	25.5814
108	4	1	51	46	90.1961	5	36	5	10.8696	78.2609	10.8696	21.7391
109	4	2	51	45	88.2353	5	30	10	11.1111	66.6667	22.2222	33.3333
110	4	3	51	48	94.1176	9	35	4	18.75	72.9167	8.33333	27.0833
111	4	4	51	45	88.2353	6	34	5	13.3333	75.5556	11.1111	24.4444
112	4	5	51	46	90.1961	5	33	8	10.8696	71.7391	17.3913	28.2609
113	4	6	51	46	90.1961	2	36	8	4.34783	78.2609	17.3913	21.7391
114	4	7	51	48	94.1176	11	31	6	22.9167	64.5833	12.5	35.4167
115	4	8	51	35	68.6275	8	17	10	22.8571	48.5714	28.5714	51.4286
116	4	9	51	47	92.1569	6	30	11	12.766	63.8298	23.4043	36.1702
117	4	10	51	49	96.0784	5	38	6	10.2041	77.551	12.2449	22.449
118	4	11	51	44	86.2745	4	30	10	9.09091	68.1818	22.7273	31.8182
119	4	12	51	33	64.7059	5	25	3	15.1515	75.7576	9.09091	24.2424
120	4	13	51	49	96.0784	8	36	5	16.3265	73.4694	10.2041	26.5306
121	4	14	51	38	74.5098	8	19	11	21.0526	50	28.9474	50
122	4	15	51	43	84.3137	7	30	6	16.2791	69.7674	13.9535	30.2326
123	4	16	51	25	49.0196	3	20	2	12	80	8	20
124	4	17	51	44	86.2745	10	28	6	22.7273	63.6364	13.6364	36.3636
125	4	18	51	43	84.3137	5	33	5	11.6279	76.7442	11.6279	23.2558
126	4	19	51	44	86.2745	6	35	3	13.6364	79.5455	6.81818	20.4545
127	4	20	51	41	80.3922	7	27	7	17.0732	65.8537	17.0732	34.1463
128	4	21	51	41	80.3922	7	31	3	17.0732	75.6098	7.31707	24.3902
129	4	22	51	43	84.3137	4	31	8	9.30233	72.093	18.6047	27.907
130	4	23	51	44	86.2745	7	29	8	15.9091	65.9091	18.1818	34.0909
131	4	24	51	47	92.1569	10	27	10	21.2766	57.4468	21.2766	42.5532
132	4	25	51	47	92.1569	4	35	8	8.51064	74.4681	17.0213	25.5319
133	4	26	51	38	74.5098	7	27	4	18.4211	71.0526	10.5263	28.9474
134	4	27	51	44	86.2745	7	35	2	15.9091	79.5455	4.54545	20.4545
135	4	28	51	37	72.549	4	26	7	10.8108	70.2703	18.9189	29.7297
136	4	29	51	41	80.3922	10	24	7	24.3902	58.5366	17.0732	41.4634
137	4	30	51	32	62.7451	4	22	6	12.5	68.75	18.75	31.25
138	4	31	51	37	72.549	8	20	9	21.6216	54.0541	24.3243	45.9459
139	4	32	51	46	90.1961	7	33	6	15.2174	71.7391	13.0435	28.2609
140	4	33	51	49	96.0784	6	38	5	12.2449	77.551	10.2041	22.449
141	4	34	51	38	74.5098	9	20	9	23.6842	52.6316	23.6842	47.3684
142	4	35	51	47	92.1569	3	32	12	6.38298	68.0851	25.5319	31.9149
143	4	36	51	47	92.1569	6	35	6	12.766	74.4681	12.766	25.5319
144	4	37	51	45	88.2353	10	26	9	22.2222	57.7778	20	42.2222
145	4	38	51	46	90.1961	9	30	7	19.5652	65.2174	15.2174	34.7826
146	4	39	51	47	92.1569	5	36	6	10.6383	76.5957	12.766	23.4043
147	4	40	51	49	96.0784	6	35	8	12.2449	71.4286	16.3265	28.5714
148	4	41	51	45	88.2353	9	30	6	20	66.6667	13.3333	33.3333
149	4	42	51	44	86.2745	2	35	7	4.54545	79.5455	15.9091	20.4545
150	4	43	51	40	78.4314	10	22	8	25	55	20	45
151	4	44	51	48	94.1176	8	33	7	16.6667	68.75	14.5833	31.25
152	4	45	51	44	86.2745	10	26	8	22.7273	59.0909	18.1818	40.9091
153	4	46	51	33	64.7059	8	22	3	24.2424	66.6667	9.09091	33.3333
154	4	47	51	44	86.2745	8	26	10	18.1818	59.0909	22.7273	40.9091
155	4	48	51	43	84.3137	5	27	11	11.6279	62.7907	25.5814	37.2093
156	4	49	51	47	92.1569	6	33	8	12.766	70.2128	17.0213	29.7872
157	4	50	51	39	76.4706	4	28	7	10.2564	71.7949	17.9487	28.2051
158	5	1	51	48	94.1176	3	31	14	6.25	64.5833	29.1667	35.4167
159	5	2	51	49	96.0784	8	35	6	16.3265	71.4286	12.2449	28.5714
160	5	3	51	46	90.1961	4	35	7	8.69565	76.087	15.2174	23.913
161	5	4	51	45	88.2353	9	31	5	20	68.8889	11.1111	31.1111
162	5	5	51	48	94.1176	6	30	12	12.5	62.5	25	37.5
163	5	6	51	51	100	5	32	14	9.80392	62.7451	27.451	37.2549
164	5	7	51	41	80.3922	7	28	6	17.0732	68.2927	14.6341	31.7073
165	5	8	51	36	70.5882	9	24	3	25	66.6667	8.33333	33.3333
166	5	9	51	45	88.2353	6	32	7	13.3333	71.1111	15.5556	28.8889
167	5	10	51	45	88.2353	9	33	3	20	73.3333	6.66667	26.6667
168	5	11	51	47	92.1569	9	31	7	19.1489	65.9574	14.8936	34.0426
169	5	12	51	46	90.1961	14	23	9	30.4348	50	19.5652	50
170	5	13	51	47	92.1569	5	37	5	10.6383	78.7234	10.6383	21.2766
171	5	14	51	48	94.1176	10	34	4	20.8333	70.8333	8.33333	29.1667
172	5	15	51	38	74.5098	10	22	6	26.3158	57.8947	15.7895	42.1053
173	5	16	51	44	86.2745	10	31	3	22.7273	70.4545	6.81818	29.5455
174	5	17	51	47	92.1569	7	29	11	14.8936	61.7021	23.4043	38.2979
175	5	18	51	46	90.1961	4	38	4	8.69565	82.6087	8.69565	17.3913
176	5	19	51	40	78.4314	9	24	7	22.5	60	17.5	40
177	5	20	51	47	92.1569	14	17	16	29.7872	36.1702	34.0426	63.8298
178	5	21	51	40	78.4314	3	32	5	7.5	80	12.5	20
179	5	22	51	45	88.2353	10	28	7	22.2222	62.2222	15.5556	37.7778
180	5	23	51	37	72.549	5	27	5	13.5135	72.973	13.5135	27.027
181	5	24	51	42	82.3529	7	25	10	16.6667	59.5238	23.8095	40.4762
182	5	25	51	47	92.1569	5	36	6	10.6383	76.5957	12.766	23.4043
183	5	26	51	47	92.1569	6	34	7	12.766	72.3404	14.8936	27.6596
184	5	27	51	46	90.1961	5	35	6	10.8696	76.087	13.0435	23.913
185	5	28	51	45	88.2353	7	28	10	15.5556	62.2222	22.2222	37.7778
186	5	29	51	28	54.902	5	18	5	17.8571	64.2857	17.8571	35.7143
187	5	30	51	39	76.4706	7	27	5	17.9487	69.2308	12.8205	30.7692
188	5	31	51	46	90.1961	9	26	11	19.5652	56.5217	23.913	43.4783
189	5	32	51	47	92.1569	7	33	7	14.8936	70.2128	14.8936	29.7872
190	5	33	51	47	92.1569	7	26	14	14.8936	55.3191	29.7872	44.6809
191	5	34	51	42	82.3529	6	26	10	14.2857	61.9048	23.8095	38.0952
192	5	35	51	42	82.3529	7	29	6	16.6667	69.0476	14.2857	30.9524
193	5	36	51	43	84.3137	14	22	7	32.5581	51.1628	16.2791	48.8372
194	5	37	51	45	88.2353	9	33	3	20	73.3333	6.66667	26.6667
195	5	38	51	46	90.1961	11	33	2	23.913	71.7391	4.34783	28.2609
196	6	1	51	44	86.2745	5	33	6	11.3636	75	13.6364	25
197	6	2	51	44	86.2745	9	26	9	20.4545	59.0909	20.4545	40.9091
198	6	3	51	46	90.1961	7	33	6	15.2174	71.7391	13.0435	28.2609
199	6	4	51	48	94.1176	3	34	11	6.25	70.8333	22.9167	29.1667
200	6	5	51	38	74.5098	8	23	7	21.0526	60.5263	18.4211	39.4737
201	6	6	51	49	96.0784	9	37	3	18.3673	75.5102	6.12245	24.4898
202	6	7	51	44	86.2745	8	28	8	18.1818	63.6364	18.1818	36.3636
203	6	8	51	47	92.1569	7	29	11	14.8936	61.7021	23.4043	38.2979
204	6	9	51	44	86.2745	7	27	10	15.9091	61.3636	22.7273	38.6364
205	6	10	51	38	74.5098	0	34	4	0	89.4737	10.5263	10.5263
206	6	11	51	48	94.1176	7	35	6	14.5833	72.9167	12.5	27.0833
207	6	12	51	37	72.549	4	25	8	10.8108	67.5676	21.6216	32.4324
208	6	13	51	45	88.2353	7	31	7	15.5556	68.8889	15.5556	31.1111
209	6	14	51	46	90.1961	6	33	7	13.0435	71.7391	15.2174	28.2609
210	6	15	51	48	94.1176	5	38	5	10.4167	79.1667	10.4167	20.8333
211	6	16	51	41	80.3922	6	33	2	14.6341	80.4878	4.87805	19.5122
212	6	17	51	46	90.1961	2	35	9	4.34783	76.087	19.5652	23.913
213	6	18	51	43	84.3137	4	28	11	9.30233	65.1163	25.5814	34.8837
214	6	19	51	42	82.3529	2	29	11	4.7619	69.0476	26.1905	30.9524
215	6	20	51	51	100	4	35	12	7.84314	68.6275	23.5294	31.3725
216	6	21	51	44	86.2745	4	33	7	9.09091	75	15.9091	25
217	6	22	51	45	88.2353	5	38	2	11.1111	84.4444	4.44444	15.5556
218	6	23	51	45	88.2353	7	31	7	15.5556	68.8889	15.5556	31.1111
219	6	24	51	48	94.1176	5	37	6	10.4167	77.0833	12.5	22.9167
220	6	25	51	42	82.3529	6	32	4	14.2857	76.1905	9.52381	23.8095
221	6	26	51	32	62.7451	6	19	7	18.75	59.375	21.875	40.625
222	6	27	51	48	94.1176	9	36	3	18.75	75	6.25	25
223	6	28	51	44	86.2745	11	30	3	25	68.1818	6.81818	31.8182
224	6	29	51	46	90.1961	7	33	6	15.2174	71.7391	13.0435	28.2609
225	6	30	51	47	92.1569	8	32	7	17.0213	68.0851	14.8936	31.9149
226	6	31	51	49	96.0784	11	31	7	22.449	63.2653	14.2857	36.7347
227	6	32	51	48	94.1176	9	31	8	18.75	64.5833	16.6667	35.4167
228	6	33	51	43	84.3137	10	24	9	23.2558	55.814	20.9302	44.186
229	6	34	51	44	86.2745	7	30	7	15.9091	68.1818	15.9091	31.8182
230	6	35	51	39	76.4706	5	28	6	12.8205	71.7949	15.3846	28.2051
231	6	36	51	37	72.549	5	27	5	13.5135	72.973	13.5135	27.027
232	6	37	51	46	90.1961	9	37	0	19.5652	80.4348	0	19.5652
233	6	38	51	36	70.5882	6	20	10	16.6667	55.5556	27.7778	44.4444
234	6	39	51	41	80.3922	4	25	12	9.7561	60.9756	29.2683	39.0244
235	6	40	51	38	74.5098	8	24	6	21.0526	63.1579	15.7895	36.8421
236	6	41	51	47	92.1569	7	34	6	14.8936	72.3404	12.766	27.6596
237	6	42	51	48	94.1176	9	34	5	18.75	70.8333	10.4167	29.1667
238	6	43	51	48	94.1176	9	32	7	18.75	66.6667	14.5833	33.3333
239	6	44	51	49	96.0784	10	34	5	20.4082	69.3878	10.2041	30.6122
240	6	45	51	45	88.2353	4	35	6	8.88889	77.7778	13.3333	22.2222
241	6	46	51	41	80.3922	8	24	9	19.5122	58.5366	21.9512	41.4634
242	6	47	51	39	76.4706	6	31	2	15.3846	79.4872	5.12821	20.5128
243	7	1	51	48	94.1176	7	27	14	14.5833	56.25	29.1667	43.75
244	7	2	51	45	88.2353	5	34	6	11.1111	75.5556	13.3333	24.4444
245	7	3	51	44	86.2745	5	33	6	11.3636	75	13.6364	25
246	7	4	51	36	70.5882	6	19	11	16.6667	52.7778	30.5556	47.2222
247	7	5	51	45	88.2353	9	32	4	20	71.1111	8.88889	28.8889
248	7	6	51	46	90.1961	5	31	10	10.8696	67.3913	21.7391	32.6087
249	7	7	51	36	70.5882	3	28	5	8.33333	77.7778	13.8889	22.2222
250	7	8	51	46	90.1961	4	36	6	8.69565	78.2609	13.0435	21.7391
251	7	9	51	43	84.3137	5	31	7	11.6279	72.093	16.2791	27.907
252	7	10	51	44	86.2745	9	24	11	20.4545	54.5455	25	45.4545
253	7	11	51	46	90.1961	6	34	6	13.0435	73.913	13.0435	26.087
254	7	12	51	39	76.4706	6	28	5	15.3846	71.7949	12.8205	28.2051
255	7	13	51	45	88.2353	5	35	5	11.1111	77.7778	11.1111	22.2222
256	7	14	51	35	68.6275	6	22	7	17.1429	62.8571	20	37.1429
257	7	15	51	49	96.0784	15	29	5	30.6122	59.1837	10.2041	40.8163
258	7	16	51	44	86.2745	7	27	10	15.9091	61.3636	22.7273	38.6364
259	7	17	51	47	92.1569	11	29	7	23.4043	61.7021	14.8936	38.2979
260	7	18	51	46	90.1961	6	36	4	13.0435	78.2609	8.69565	21.7391
261	7	19	51	44	86.2745	2	31	11	4.54545	70.4545	25	29.5455
262	7	20	51	47	92.1569	7	33	7	14.8936	70.2128	14.8936	29.7872
263	7	21	51	30	58.8235	5	23	2	16.6667	76.6667	6.66667	23.3333
264	7	22	51	46	90.1961	7	37	2	15.2174	80.4348	4.34783	19.5652
265	7	23	51	38	74.5098	6	21	11	15.7895	55.2632	28.9474	44.7368
266	7	24	51	49	96.0784	6	35	8	12.2449	71.4286	16.3265	28.5714
267	7	25	51	47	92.1569	9	31	7	19.1489	65.9574	14.8936	34.0426
268	7	26	51	44	86.2745	2	34	8	4.54545	77.2727	18.1818	22.7273
269	7	27	51	34	66.6667	4	22	8	11.7647	64.7059	23.5294	35.2941
270	7	28	51	45	88.2353	8	33	4	17.7778	73.3333	8.88889	26.6667
271	8	1	51	45	88.2353	5	33	7	11.1111	73.3333	15.5556	26.6667
272	8	2	51	45	88.2353	6	32	7	13.3333	71.1111	15.5556	28.8889
273	8	3	51	39	76.4706	11	24	4	28.2051	61.5385	10.2564	38.4615
274	8	4	51	49	96.0784	5	36	8	10.2041	73.4694	16.3265	26.5306
275	8	5	51	49	96.0784	4	35	10	8.16327	71.4286	20.4082	28.5714
276	8	6	51	42	82.3529	7	26	9	16.6667	61.9048	21.4286	38.0952
277	8	7	51	43	84.3137	9	24	10	20.9302	55.814	23.2558	44.186
278	8	8	51	50	98.0392	5	41	4	10	82	8	18
279	8	9	51	45	88.2353	7	30	8	15.5556	66.6667	17.7778	33.3333
280	8	10	51	48	94.1176	3	36	9	6.25	75	18.75	25
281	8	11	51	36	70.5882	6	24	6	16.6667	66.6667	16.6667	33.3333
282	8	12	51	44	86.2745	8	30	6	18.1818	68.1818	13.6364	31.8182
283	8	13	51	42	82.3529	8	24	10	19.0476	57.1429	23.8095	42.8571
284	8	14	51	46	90.1961	10	32	4	21.7391	69.5652	8.69565	30.4348
285	8	15	51	45	88.2353	9	29	7	20	64.4444	15.5556	35.5556
286	8	16	51	44	86.2745	14	24	6	31.8182	54.5455	13.6364	45.4545
287	8	17	51	50	98.0392	5	41	4	10	82	8	18
288	8	18	51	45	88.2353	7	34	4	15.5556	75.5556	8.88889	24.4444
289	8	19	51	47	92.1569	9	35	3	19.1489	74.4681	6.38298	25.5319
290	8	20	51	41	80.3922	4	31	6	9.7561	75.6098	14.6341	24.3902
291	8	21	51	43	84.3137	6	30	7	13.9535	69.7674	16.2791	30.2326
292	8	22	51	41	80.3922	4	33	4	9.7561	80.4878	9.7561	19.5122
293	8	23	51	43	84.3137	14	27	2	32.5581	62.7907	4.65116	37.2093
294	8	24	51	42	82.3529	4	26	12	9.52381	61.9048	28.5714	38.0952
295	8	25	51	44	86.2745	7	31	6	15.9091	70.4545	13.6364	29.5455
296	8	26	51	34	66.6667	7	24	3	20.5882	70.5882	8.82353	29.4118
297	8	27	51	39	76.4706	9	24	6	23.0769	61.5385	15.3846	38.4615
298	8	28	51	44	86.2745	8	28	8	18.1818	63.6364	18.1818	36.3636
299	8	29	51	48	94.1176	8	33	7	16.6667	68.75	14.5833	31.25
300	8	30	51	49	96.0784	7	36	6	14.2857	73.4694	12.2449	26.5306
301	8	31	51	43	84.3137	7	29	7	16.2791	67.4419	16.2791	32.5581
302	8	32	51	48	94.1176	8	30	10	16.6667	62.5	20.8333	37.5
303	8	33	51	25	49.0196	6	19	0	24	76	0	24
304	8	34	51	26	50.9804	7	17	2	26.9231	65.3846	7.69231	34.6154
305	9	1	51	43	84.3137	9	26	8	20.9302	60.4651	18.6047	39.5349
306	9	2	51	45	88.2353	6	29	10	13.3333	64.4444	22.2222	35.5556
307	9	3	51	44	86.2745	5	32	7	11.3636	72.7273	15.9091	27.2727
308	9	4	51	48	94.1176	4	38	6	8.33333	79.1667	12.5	20.8333
309	9	5	51	46	90.1961	5	36	5	10.8696	78.2609	10.8696	21.7391
310	9	6	51	47	92.1569	5	34	8	10.6383	72.3404	17.0213	27.6596
311	9	7	51	49	96.0784	9	34	6	18.3673	69.3878	12.2449	30.6122
312	9	8	51	45	88.2353	5	34	6	11.1111	75.5556	13.3333	24.4444
313	9	9	51	46	90.1961	10	30	6	21.7391	65.2174	13.0435	34.7826
314	9	10	51	47	92.1569	8	26	13	17.0213	55.3191	27.6596	44.6809
315	9	11	51	42	82.3529	5	29	8	11.9048	69.0476	19.0476	30.9524
316	9	12	51	43	84.3137	7	33	3	16.2791	76.7442	6.97674	23.2558
317	9	13	51	38	74.5098	7	21	10	18.4211	55.2632	26.3158	44.7368
318	9	14	51	36	70.5882	4	28	4	11.1111	77.7778	11.1111	22.2222
319	9	15	51	44	86.2745	0	36	8	0	81.8182	18.1818	18.1818
320	9	16	51	48	94.1176	8	32	8	16.6667	66.6667	16.6667	33.3333
321	9	17	51	41	80.3922	8	23	10	19.5122	56.0976	24.3902	43.9024
322	9	18	51	41	80.3922	9	28	4	21.9512	68.2927	9.7561	31.7073
323	9	19	51	51	100	10	28	13	19.6078	54.902	25.4902	45.098
324	9	20	51	48	94.1176	7	28	13	14.5833	58.3333	27.0833	41.6667
325	9	21	51	48	94.1176	8	32	8	16.6667	66.6667	16.6667	33.3333
326	9	22	51	47	92.1569	5	34	8	10.6383	72.3404	17.0213	27.6596
327	9	23	51	34	66.6667	8	19	7	23.5294	55.8824	20.5882	44.1176
328	9	24	51	49	96.0784	8	39	2	16.3265	79.5918	4.08163	20.4082
329	9	25	51	42	82.3529	8	26	8	19.0476	61.9048	19.0476	38.0952
330	9	26	51	45	88.2353	8	32	5	17.7778	71.1111	11.1111	28.8889
331	9	27	51	47	92.1569	4	38	5	8.51064	80.8511	10.6383	19.1489
332	9	28	51	42	82.3529	7	32	3	16.6667	76.1905	7.14286	23.8095
333	9	29	51	43	84.3137	8	28	7	18.6047	65.1163	16.2791	34.8837
334	9	30	51	47	92.1569	7	30	10	14.8936	63.8298	21.2766	36.1702
335	9	31	51	45	88.2353	14	26	5	31.1111	57.7778	11.1111	42.2222
336	9	32	51	42	82.3529	2	30	10	4.7619	71.4286	23.8095	28.5714
337	9	33	51	45	88.2353	6	35	4	13.3333	77.7778	8.88889	22.2222
338	9	34	51	47	92.1569	10	29	8	21.2766	61.7021	17.0213	38.2979
339	9	35	51	30	58.8235	0	24	6	0	80	20	20
340	9	36	51	39	76.4706	4	27	8	10.2564	69.2308	20.5128	30.7692
341	9	37	51	49	96.0784	20	24	5	40.8163	48.9796	10.2041	51.0204
342	9	38	51	46	90.1961	6	35	5	13.0435	76.087	10.8696	23.913
343	9	39	51	41	80.3922	5	30	6	12.1951	73.1707	14.6341	26.8293
344	9	40	51	44	86.2745	7	31	6	15.9091	70.4545	13.6364	29.5455
345	9	41	51	38	74.5098	6	27	5	15.7895	71.0526	13.1579	28.9474
346	10	1	51	36	70.5882	7	27	2	19.4444	75	5.55556	25
347	10	2	51	46	90.1961	12	26	8	26.087	56.5217	17.3913	43.4783
348	10	3	51	42	82.3529	3	30	9	7.14286	71.4286	21.4286	28.5714
349	10	4	51	43	84.3137	6	33	4	13.9535	76.7442	9.30233	23.2558
350	10	5	51	48	94.1176	8	34	6	16.6667	70.8333	12.5	29.1667
351	10	6	51	6	11.7647	5	1	0	83.3333	16.6667	0	83.3333
352	10	7	51	42	82.3529	8	31	3	19.0476	73.8095	7.14286	26.1905
353	10	8	51	46	90.1961	5	31	10	10.8696	67.3913	21.7391	32.6087
354	10	9	51	41	80.3922	5	31	5	12.1951	75.6098	12.1951	24.3902
355	10	10	51	48	94.1176	5	35	8	10.4167	72.9167	16.6667	27.0833
356	10	11	51	33	64.7059	4	21	8	12.1212	63.6364	24.2424	36.3636
357	10	12	51	37	72.549	1	30	6	2.7027	81.0811	16.2162	18.9189
358	10	13	51	7	13.7255	1	4	2	14.2857	57.1429	28.5714	42.8571
359	10	14	51	44	86.2745	6	35	3	13.6364	79.5455	6.81818	20.4545
360	10	15	51	47	92.1569	4	33	10	8.51064	70.2128	21.2766	29.7872
361	10	16	51	40	78.4314	9	25	6	22.5	62.5	15	37.5
362	10	17	51	36	70.5882	4	28	4	11.1111	77.7778	11.1111	22.2222
363	10	18	51	42	82.3529	3	35	4	7.14286	83.3333	9.52381	16.6667
364	10	19	51	47	92.1569	9	29	9	19.1489	61.7021	19.1489	38.2979
365	10	20	51	47	92.1569	6	32	9	12.766	68.0851	19.1489	31.9149
366	10	21	51	41	80.3922	6	29	6	14.6341	70.7317	14.6341	29.2683
367	10	22	51	42	82.3529	7	27	8	16.6667	64.2857	19.0476	35.7143
368	10	23	51	42	82.3529	3	30	9	7.14286	71.4286	21.4286	28.5714
369	10	24	51	47	92.1569	8	35	4	17.0213	74.4681	8.51064	25.5319
370	10	25	51	40	78.4314	4	31	5	10	77.5	12.5	22.5
371	10	26	51	50	98.0392	3	34	13	6	68	26	32
372	10	27	51	46	90.1961	10	29	7	21.7391	63.0435	15.2174	36.9565
373	10	28	51	39	76.4706	5	27	7	12.8205	69.2308	17.9487	30.7692
374	10	29	51	45	88.2353	7	25	13	15.5556	55.5556	28.8889	44.4444
375	10	30	51	44	86.2745	8	25	11	18.1818	56.8182	25	43.1818
376	10	31	51	41	80.3922	9	27	5	21.9512	65.8537	12.1951	34.1463
377	10	32	51	22	43.1373	3	15	4	13.6364	68.1818	18.1818	31.8182
378	11	1	51	34	66.6667	4	25	5	11.7647	73.5294	14.7059	26.4706
379	11	2	51	43	84.3137	7	30	6	16.2791	69.7674	13.9535	30.2326
380	11	3	51	46	90.1961	5	29	12	10.8696	63.0435	26.087	36.9565
381	11	4	51	46	90.1961	7	36	3	15.2174	78.2609	6.52174	21.7391
382	11	5	51	44	86.2745	6	32	6	13.6364	72.7273	13.6364	27.2727
383	11	6	51	46	90.1961	8	29	9	17.3913	63.0435	19.5652	36.9565
384	11	7	51	49	96.0784	6	34	9	12.2449	69.3878	18.3673	30.6122
385	11	8	51	43	84.3137	8	30	5	18.6047	69.7674	11.6279	30.2326
386	11	9	51	43	84.3137	8	31	4	18.6047	72.093	9.30233	27.907
387	11	10	51	45	88.2353	8	27	10	17.7778	60	22.2222	40
388	11	11	51	46	90.1961	7	34	5	15.2174	73.913	10.8696	26.087
389	11	12	51	48	94.1176	10	30	8	20.8333	62.5	16.6667	37.5
390	11	13	51	44	86.2745	7	31	6	15.9091	70.4545	13.6364	29.5455
391	11	14	51	41	80.3922	3	26	12	7.31707	63.4146	29.2683	36.5854
392	11	15	51	44	86.2745	5	30	9	11.3636	68.1818	20.4545	31.8182
393	11	16	51	43	84.3137	6	26	11	13.9535	60.4651	25.5814	39.5349
394	11	17	51	42	82.3529	6	25	11	14.2857	59.5238	26.1905	40.4762
395	12	1	51	34	66.6667	5	23	6	14.7059	67.6471	17.6471	32.3529
396	12	2	51	44	86.2745	5	33	6	11.3636	75	13.6364	25
397	12	3	51	48	94.1176	10	30	8	20.8333	62.5	16.6667	37.5
398	12	4	51	43	84.3137	6	31	6	13.9535	72.093	13.9535	27.907
399	12	5	51	44	86.2745	4	33	7	9.09091	75	15.9091	25
400	12	6	51	42	82.3529	6	26	10	14.2857	61.9048	23.8095	38.0952
401	12	7	51	42	82.3529	9	28	5	21.4286	66.6667	11.9048	33.3333
402	12	8	51	48	94.1176	5	37	6	10.4167	77.0833	12.5	22.9167
403	12	9	51	45	88.2353	3	31	11	6.66667	68.8889	24.4444	31.1111
404	12	10	51	42	82.3529	5	30	7	11.9048	71.4286	16.6667	28.5714
405	12	11	51	48	94.1176	11	32	5	22.9167	66.6667	10.4167	33.3333
406	12	12	51	43	84.3137	7	25	11	16.2791	58.1395	25.5814	41.8605
407	12	13	51	49	96.0784	6	31	12	12.2449	63.2653	24.4898	36.7347
408	12	14	51	48	94.1176	5	32	11	10.4167	66.6667	22.9167	33.3333
409	12	15	51	50	98.0392	10	35	5	20	70	10	30
410	12	16	51	39	76.4706	4	27	8	10.2564	69.2308	20.5128	30.7692
411	12	17	51	48	94.1176	6	34	8	12.5	70.8333	16.6667	29.1667
412	12	18	51	45	88.2353	8	25	12	17.7778	55.5556	26.6667	44.4444
413	13	1	51	39	76.4706	9	25	5	23.0769	64.1026	12.8205	35.8974
414	13	2	51	47	92.1569	7	35	5	14.8936	74.4681	10.6383	25.5319
415	13	3	51	48	94.1176	8	32	8	16.6667	66.6667	16.6667	33.3333
416	13	4	51	43	84.3137	11	25	7	25.5814	58.1395	16.2791	41.8605
417	13	5	51	45	88.2353	11	28	6	24.4444	62.2222	13.3333	37.7778
418	13	6	51	48	94.1176	6	33	9	12.5	68.75	18.75	31.25
419	13	7	51	40	78.4314	6	30	4	15	75	10	25
420	13	8	51	43	84.3137	9	27	7	20.9302	62.7907	16.2791	37.2093
421	13	9	51	45	88.2353	8	28	9	17.7778	62.2222	20	37.7778
422	13	10	51	43	84.3137	9	30	4	20.9302	69.7674	9.30233	30.2326
423	13	11	51	41	80.3922	6	30	5	14.6341	73.1707	12.1951	26.8293
424	13	12	51	44	86.2745	10	28	6	22.7273	63.6364	13.6364	36.3636
425	13	13	51	38	74.5098	6	26	6	15.7895	68.4211	15.7895	31.5789
426	13	14	51	40	78.4314	5	28	7	12.5	70	17.5	30
427	13	15	51	44	86.2745	5	27	12	11.3636	61.3636	27.2727	38.6364
428	13	16	51	35	68.6275	2	26	7	5.71429	74.2857	20	25.7143
429	13	17	51	45	88.2353	6	29	10	13.3333	64.4444	22.2222	35.5556
430	13	18	51	45	88.2353	8	29	8	17.7778	64.4444	17.7778	35.5556
431	13	19	51	42	82.3529	7	32	3	16.6667	76.1905	7.14286	23.8095
432	13	20	51	36	70.5882	3	25	8	8.33333	69.4444	22.2222	30.5556
433	13	21	51	43	84.3137	9	25	9	20.9302	58.1395	20.9302	41.8605
434	13	22	51	42	82.3529	6	30	6	14.2857	71.4286	14.2857	28.5714
435	13	23	51	41	80.3922	4	30	7	9.7561	73.1707	17.0732	26.8293
436	13	24	51	49	96.0784	7	36	6	14.2857	73.4694	12.2449	26.5306
437	13	25	51	46	90.1961	4	33	9	8.69565	71.7391	19.5652	28.2609
438	13	26	51	37	72.549	4	21	12	10.8108	56.7568	32.4324	43.2432
439	13	27	51	43	84.3137	6	32	5	13.9535	74.4186	11.6279	25.5814
440	13	28	51	40	78.4314	7	25	8	17.5	62.5	20	37.5
441	13	29	51	46	90.1961	8	34	4	17.3913	73.913	8.69565	26.087
442	14	1	51	45	88.2353	4	35	6	8.88889	77.7778	13.3333	22.2222
443	14	2	51	32	62.7451	8	21	3	25	65.625	9.375	34.375
444	14	3	51	36	70.5882	2	30	4	5.55556	83.3333	11.1111	16.6667
445	14	4	51	41	80.3922	4	29	8	9.7561	70.7317	19.5122	29.2683
446	14	5	51	42	82.3529	6	32	4	14.2857	76.1905	9.52381	23.8095
447	14	6	51	31	60.7843	3	25	3	9.67742	80.6452	9.67742	19.3548
448	14	7	51	36	70.5882	6	24	6	16.6667	66.6667	16.6667	33.3333
449	14	8	51	48	94.1176	7	35	6	14.5833	72.9167	12.5	27.0833
450	14	9	51	37	72.549	7	21	9	18.9189	56.7568	24.3243	43.2432
451	14	10	51	40	78.4314	8	26	6	20	65	15	35
452	14	11	51	49	96.0784	6	35	8	12.2449	71.4286	16.3265	28.5714
453	14	12	51	48	94.1176	8	34	6	16.6667	70.8333	12.5	29.1667
454	14	13	51	45	88.2353	5	32	8	11.1111	71.1111	17.7778	28.8889
455	14	14	51	45	88.2353	5	34	6	11.1111	75.5556	13.3333	24.4444
456	14	15	51	39	76.4706	8	27	4	20.5128	69.2308	10.2564	30.7692
457	14	16	51	49	96.0784	6	37	6	12.2449	75.5102	12.2449	24.4898
458	14	17	51	33	64.7059	4	22	7	12.1212	66.6667	21.2121	33.3333
459	14	18	51	45	88.2353	8	28	9	17.7778	62.2222	20	37.7778
460	14	19	51	48	94.1176	4	34	10	8.33333	70.8333	20.8333	29.1667
461	14	20	51	47	92.1569	11	29	7	23.4043	61.7021	14.8936	38.2979
462	14	21	51	40	78.4314	8	26	6	20	65	15	35
463	14	22	51	46	90.1961	11	32	3	23.913	69.5652	6.52174	30.4348
464	15	1	51	43	84.3137	4	29	10	9.30233	67.4419	23.2558	32.5581
465	15	2	51	23	45.098	7	12	4	30.4348	52.1739	17.3913	47.8261
466	15	3	51	48	94.1176	10	29	9	20.8333	60.4167	18.75	39.5833
467	15	4	51	42	82.3529	7	25	10	16.6667	59.5238	23.8095	40.4762
468	15	5	51	38	74.5098	9	15	14	23.6842	39.4737	36.8421	60.5263
469	15	6	51	44	86.2745	6	30	8	13.6364	68.1818	18.1818	31.8182
470	15	7	51	43	84.3137	6	30	7	13.9535	69.7674	16.2791	30.2326
471	15	8	51	46	90.1961	7	32	7	15.2174	69.5652	15.2174	30.4348
472	15	9	51	46	90.1961	7	34	5	15.2174	73.913	10.8696	26.087
473	15	10	51	47	92.1569	8	34	5	17.0213	72.3404	10.6383	27.6596
474	15	11	51	41	80.3922	8	28	5	19.5122	68.2927	12.1951	31.7073
475	15	12	51	43	84.3137	4	33	6	9.30233	76.7442	13.9535	23.2558
476	16	1	51	29	56.8627	8	17	4	27.5862	58.6207	13.7931	41.3793
477	16	2	51	48	94.1176	9	29	10	18.75	60.4167	20.8333	39.5833
478	16	3	51	44	86.2745	5	32	7	11.3636	72.7273	15.9091	27.2727
479	16	4	51	50	98.0392	8	36	6	16	72	12	28
480	16	5	51	48	94.1176	7	30	11	14.5833	62.5	22.9167	37.5
481	16	6	51	42	82.3529	6	29	7	14.2857	69.0476	16.6667	30.9524
482	16	7	51	37	72.549	4	27	6	10.8108	72.973	16.2162	27.027
483	16	8	51	44	86.2745	8	32	4	18.1818	72.7273	9.09091	27.2727
484	16	9	51	42	82.3529	6	31	5	14.2857	73.8095	11.9048	26.1905
485	16	10	51	31	60.7843	6	19	6	19.3548	61.2903	19.3548	38.7097
486	17	1	51	40	78.4314	6	26	8	15	65	20	35
487	17	2	51	46	90.1961	12	27	7	26.087	58.6957	15.2174	41.3043
488	17	3	51	37	72.549	4	27	6	10.8108	72.973	16.2162	27.027
489	17	4	51	45	88.2353	11	31	3	24.4444	68.8889	6.66667	31.1111
490	17	5	51	37	72.549	5	24	8	13.5135	64.8649	21.6216	35.1351
491	17	6	51	49	96.0784	5	35	9	10.2041	71.4286	18.3673	28.5714
492	17	7	51	43	84.3137	4	32	7	9.30233	74.4186	16.2791	25.5814
493	17	8	51	44	86.2745	8	33	3	18.1818	75	6.81818	25
494	17	9	51	33	64.7059	4	23	6	12.1212	69.697	18.1818	30.303
495	17	10	51	25	49.0196	3	19	3	12	76	12	24
496	17	11	51	47	92.1569	17	18	12	36.1702	38.2979	25.5319	61.7021
497	17	12	51	39	76.4706	10	23	6	25.641	58.9744	15.3846	41.0256
498	17	13	51	50	98.0392	9	35	6	18	70	12	30
499	18	1	51	48	94.1176	7	34	7	14.5833	70.8333	14.5833	29.1667
500	18	2	51	47	92.1569	8	34	5	17.0213	72.3404	10.6383	27.6596
501	18	3	51	51	100	7	31	13	13.7255	60.7843	25.4902	39.2157
502	18	4	51	45	88.2353	7	31	7	15.5556	68.8889	15.5556	31.1111
503	18	5	51	44	86.2745	7	32	5	15.9091	72.7273	11.3636	27.2727
504	18	6	51	40	78.4314	9	29	2	22.5	72.5	5	27.5
505	18	7	51	45	88.2353	7	34	4	15.5556	75.5556	8.88889	24.4444
506	18	8	51	43	84.3137	6	31	6	13.9535	72.093	13.9535	27.907
507	18	9	51	43	84.3137	12	20	11	27.907	46.5116	25.5814	53.4884
508	18	10	51	46	90.1961	3	32	11	6.52174	69.5652	23.913	30.4348
509	18	11	51	47	92.1569	10	33	4	21.2766	70.2128	8.51064	29.7872
510	18	12	51	42	82.3529	3	32	7	7.14286	76.1905	16.6667	23.8095
511	19	1	51	16	31.3725	2	12	2	12.5	75	12.5	25
512	19	2	51	37	72.549	4	17	16	10.8108	45.9459	43.2432	54.0541
513	19	3	51	34	66.6667	7	20	7	20.5882	58.8235	20.5882	41.1765
514	19	4	51	43	84.3137	4	29	10	9.30233	67.4419	23.2558	32.5581
515	19	5	51	41	80.3922	8	27	6	19.5122	65.8537	14.6341	34.1463
516	19	6	51	49	96.0784	8	36	5	16.3265	73.4694	10.2041	26.5306
517	19	7	51	49	96.0784	10	30	9	20.4082	61.2245	18.3673	38.7755
518	19	8	51	45	88.2353	7	31	7	15.5556	68.8889	15.5556	31.1111
519	19	9	51	45	88.2353	10	28	7	22.2222	62.2222	15.5556	37.7778
520	19	10	51	49	96.0784	8	29	12	16.3265	59.1837	24.4898	40.8163
521	19	11	51	48	94.1176	7	34	7	14.5833	70.8333	14.5833	29.1667
522	19	12	51	48	94.1176	7	37	4	14.5833	77.0833	8.33333	22.9167
523	19	13	51	47	92.1569	6	35	6	12.766	74.4681	12.766	25.5319
524	19	14	51	42	82.3529	7	25	10	16.6667	59.5238	23.8095	40.4762
525	19	15	51	25	49.0196	5	16	4	20	64	16	36
526	19	16	51	46	90.1961	10	30	6	21.7391	65.2174	13.0435	34.7826
527	19	17	51	48	94.1176	12	29	7	25	60.4167	14.5833	39.5833
528	19	18	51	46	90.1961	4	36	6	8.69565	78.2609	13.0435	21.7391
529	19	19	51	47	92.1569	13	29	5	27.6596	61.7021	10.6383	38.2979
530	19	20	51	39	76.4706	6	25	8	15.3846	64.1026	20.5128	35.8974
531	19	21	51	43	84.3137	10	27	6	23.2558	62.7907	13.9535	37.2093
532	19	22	51	49	96.0784	4	38	7	8.16327	77.551	14.2857	22.449
533	19	23	51	49	96.0784	10	34	5	20.4082	69.3878	10.2041	30.6122
534	20	1	51	46	90.1961	6	35	5	13.0435	76.087	10.8696	23.913
535	20	2	51	45	88.2353	6	32	7	13.3333	71.1111	15.5556	28.8889
536	20	3	51	48	94.1176	3	37	8	6.25	77.0833	16.6667	22.9167
537	20	4	51	35	68.6275	8	23	4	22.8571	65.7143	11.4286	34.2857
538	20	5	51	47	92.1569	6	34	7	12.766	72.3404	14.8936	27.6596
539	20	6	51	44	86.2745	4	30	10	9.09091	68.1818	22.7273	31.8182
540	20	7	51	48	94.1176	6	36	6	12.5	75	12.5	25
541	20	8	51	46	90.1961	7	29	10	15.2174	63.0435	21.7391	36.9565
542	20	9	51	46	90.1961	7	26	13	15.2174	56.5217	28.2609	43.4783
543	20	10	51	48	94.1176	9	29	10	18.75	60.4167	20.8333	39.5833
544	20	11	51	44	86.2745	0	41	3	0	93.1818	6.81818	6.81818
545	20	12	51	51	100	12	31	8	23.5294	60.7843	15.6863	39.2157
546	20	13	51	44	86.2745	11	21	12	25	47.7273	27.2727	52.2727
547	20	14	51	45	88.2353	6	31	8	13.3333	68.8889	17.7778	31.1111
548	20	15	51	43	84.3137	4	29	10	9.30233	67.4419	23.2558	32.5581
549	20	16	51	30	58.8235	9	21	0	30	70	0	30
550	20	17	51	48	94.1176	7	36	5	14.5833	75	10.4167	25
551	20	18	51	35	68.6275	5	24	6	14.2857	68.5714	17.1429	31.4286
552	21	1	51	48	94.1176	9	33	6	18.75	68.75	12.5	31.25
553	21	2	51	48	94.1176	10	32	6	20.8333	66.6667	12.5	33.3333
554	21	3	51	44	86.2745	6	30	8	13.6364	68.1818	18.1818	31.8182
555	21	4	51	33	64.7059	2	27	4	6.06061	81.8182	12.1212	18.1818
556	21	5	51	51	100	6	40	5	11.7647	78.4314	9.80392	21.5686
557	21	6	51	45	88.2353	4	32	9	8.88889	71.1111	20	28.8889
558	21	7	51	45	88.2353	10	26	9	22.2222	57.7778	20	42.2222
559	21	8	51	46	90.1961	5	32	9	10.8696	69.5652	19.5652	30.4348
560	21	9	51	45	88.2353	8	27	10	17.7778	60	22.2222	40
561	21	10	51	36	70.5882	3	25	8	8.33333	69.4444	22.2222	30.5556
562	21	11	51	44	86.2745	1	37	6	2.27273	84.0909	13.6364	15.9091
563	21	12	51	47	92.1569	7	34	6	14.8936	72.3404	12.766	27.6596
564	21	13	51	42	82.3529	5	28	9	11.9048	66.6667	21.4286	33.3333
565	21	14	51	43	84.3137	7	29	7	16.2791	67.4419	16.2791	32.5581
566	21	15	51	41	80.3922	7	25	9	17.0732	60.9756	21.9512	39.0244
567	21	16	51	45	88.2353	9	30	6	20	66.6667	13.3333	33.3333
568	21	17	51	41	80.3922	4	30	7	9.7561	73.1707	17.0732	26.8293
569	22	1	51	46	90.1961	5	32	9	10.8696	69.5652	19.5652	30.4348
570	22	2	51	49	96.0784	6	33	10	12.2449	67.3469	20.4082	32.6531
571	22	3	51	37	72.549	4	26	7	10.8108	70.2703	18.9189	29.7297
572	22	4	51	34	66.6667	4	21	9	11.7647	61.7647	26.4706	38.2353
573	22	5	51	48	94.1176	7	34	7	14.5833	70.8333	14.5833	29.1667
574	22	6	51	50	98.0392	9	34	7	18	68	14	32
575	22	7	51	44	86.2745	10	26	8	22.7273	59.0909	18.1818	40.9091
576	22	8	51	33	64.7059	6	25	2	18.1818	75.7576	6.06061	24.2424
577	22	9	51	47	92.1569	7	33	7	14.8936	70.2128	14.8936	29.7872
578	22	10	51	40	78.4314	7	27	6	17.5	67.5	15	32.5
579	22	11	51	47	92.1569	6	32	9	12.766	68.0851	19.1489	31.9149
580	22	12	51	45	88.2353	11	22	12	24.4444	48.8889	26.6667	51.1111
581	22	13	51	38	74.5098	3	29	6	7.89474	76.3158	15.7895	23.6842
582	22	14	51	44	86.2745	4	35	5	9.09091	79.5455	11.3636	20.4545
583	22	15	51	39	76.4706	9	26	4	23.0769	66.6667	10.2564	33.3333
584	22	16	51	42	82.3529	9	29	4	21.4286	69.0476	9.52381	30.9524
585	X	1	51	40	78.4314	4	31	5	10	77.5	12.5	22.5
586	X	2	51	45	88.2353	7	31	7	15.5556	68.8889	15.5556	31.1111
587	X	3	51	42	82.3529	4	31	7	9.52381	73.8095	16.6667	26.1905
588	X	4	51	45	88.2353	2	36	7	4.44444	80	15.5556	20
589	X	5	51	44	86.2745	11	25	8	25	56.8182	18.1818	43.1818
590	X	6	51	46	90.1961	7	32	7	15.2174	69.5652	15.2174	30.4348
591	X	7	51	45	88.2353	8	30	7	17.7778	66.6667	15.5556	33.3333
592	X	8	51	40	78.4314	8	25	7	20	62.5	17.5	37.5
593	X	9	51	48	94.1176	6	37	5	12.5	77.0833	10.4167	22.9167
594	X	10	51	48	94.1176	8	34	6	16.6667	70.8333	12.5	29.1667
595	X	11	51	42	82.3529	5	26	11	11.9048	61.9048	26.1905	38.0952
596	X	12	51	38	74.5098	8	23	7	21.0526	60.5263	18.4211	39.4737
597	X	13	51	36	70.5882	5	25	6	13.8889	69.4444	16.6667	30.5556
598	X	14	51	47	92.1569	6	32	9	12.766	68.0851	19.1489	31.9149
599	X	15	51	46	90.1961	7	31	8	15.2174	67.3913	17.3913	32.6087
600	X	16	51	46	90.1961	13	27	6	28.2609	58.6957	13.0435	41.3043
601	X	17	51	46	90.1961	5	30	11	10.8696	65.2174	23.913	34.7826
602	X	18	51	47	92.1569	10	31	6	21.2766	65.9574	12.766	34.0426
603	X	19	51	44	86.2745	5	27	12	11.3636	61.3636	27.2727	38.6364
604	X	20	51	47	92.1569	7	34	6	14.8936	72.3404	12.766	27.6596
605	X	21	51	44	86.2745	8	30	6	18.1818	68.1818	13.6364	31.8182
606	X	22	51	50	98.0392	6	37	7	12	74	14	26
607	X	23	51	39	76.4706	6	31	2	15.3846	79.4872	5.12821	20.5128
608	X	24	51	32	62.7451	9	19	4	28.125	59.375	12.5	40.625
