# Supplementary material for: Limitations of gene editing assessments in human preimplantation embryos
Source: Nat Commun. 2023 Mar 7;14:1219. doi: 10.1038/s41467-023-36820-6 (PMC9992379; doi:10.1038/s41467-023-36820-6)
Supplement: Supplementary file 8 — Supplementary Dataset 7 [file 41467_2023_36820_MOESM8_ESM.xlsx]

## Sheet: Supplementary Data 7
Supplementary Data 7. Preimplantation development of CRISPR/Cas9 injected embryos.
Group	No.of oocytes	Fertilized embryos	Cleavage embryos	Blastocysts	Established ESCs lines
Control	3	2	2	2	2
Injected embryos	62	50	50	29	14
