# Supplementary material for: Limitations of gene editing assessments in human preimplantation embryos
Source: Nat Commun. 2023 Mar 7;14:1219. doi: 10.1038/s41467-023-36820-6 (PMC9992379; doi:10.1038/s41467-023-36820-6)
Supplement: Supplementary file 9 — Supplementary Dataset 8 [file 41467_2023_36820_MOESM9_ESM.xlsx]

## Sheet: Supplementary Data 8
Supplementary Data 8. MYBPC3 and MYH7 genotypes in ESC subclones derived from edited embryos.
ESC line	Subclone	MYBPC3 genotype	Designation	MYH7 genotype	Designation
ES-1	A	WT	homo-WT	WT/Mut	WT/Mut
	B	WT	homo-WT	WT/Mut	WT/Mut
	C	WT	homo-WT	WT/Mut	WT/Mut
	D	WT	homo-WT	WT/Mut	WT/Mut
	E	WT	homo-WT	WT/Mut	WT/Mut
	F	WT	homo-WT	WT/Mut	WT/Mut
	G	WT	homo-WT	WT/Mut	WT/Mut
	H	WT	homo-WT	WT/Mut	WT/Mut
	I	WT	homo-WT	WT/Mut	WT/Mut
	J	WT	homo-WT	WT/Mut	WT/Mut
ES-2	A	WT/4bp del	WT/Indel	WT	homo-WT
	B	WT/4bp del	WT/Indel	WT	homo-WT
	C	WT/4bp del	WT/Indel	WT	homo-WT
	D	WT/4bp del	WT/Indel	WT	homo-WT
	E	WT/4bp del	WT/Indel	WT	homo-WT
	F	WT/4bp del	WT/Indel	WT	homo-WT
	G	WT/4bp del	WT/Indel	WT	homo-WT
	H	WT/4bp del	WT/Indel	WT	homo-WT
	I	WT/4bp del	WT/Indel	WT	homo-WT
	J	WT/4bp del	WT/Indel	WT	homo-WT
ES-3	A	824bp del/2bp del	Del/Indel	WT	homo-WT
	B	824bp del/2bp del	Del/Indel	WT	homo-WT
	C	824bp del/2bp del	Del/Indel	WT	homo-WT
	D	824bp del/2bp del	Del/Indel	WT	homo-WT
	E	824bp del/2bp del	Del/Indel	WT	homo-WT
	f	824bp del/2bp del	Del/Indel	WT	homo-WT
	G	824bp del/2bp del	Del/Indel	WT	homo-WT
	H	824bp del/2bp del	Del/Indel	WT	homo-WT
	I	824bp del/2bp del	Del/Indel	WT	homo-WT
	J	824bp del/2bp del	Del/Indel	WT	homo-WT
ES-4	A	3bp del/46bp del	Indel/Indel	WT	homo-WT
	B	3bp del/46bp del	Indel/Indel	WT	homo-WT
	C	3bp del/46bp del	Indel/Indel	WT	homo-WT
	D	3bp del/46bp del	Indel/Indel	WT	homo-WT
	E	3bp del/46bp del	Indel/Indel	WT	homo-WT
	f	3bp del/46bp del	Indel/Indel	WT	homo-WT
	G	3bp del/46bp del	Indel/Indel	WT	homo-WT
	H	3bp del/46bp del	Indel/Indel	WT	homo-WT
	I	3bp del/46bp del	Indel/Indel	WT	homo-WT
	J	3bp del/46bp del	Indel/Indel	WT	homo-WT
ES-5	A	WT	WT/WT	WT	homo-WT
	B	WT	WT/WT	WT	homo-WT
	C	WT	WT/WT	WT	homo-WT
	D	WT	WT/WT	WT	homo-WT
	E	WT	WT/WT	WT	homo-WT
	F	WT	WT/WT	WT	homo-WT
	G	WT	WT/WT	WT	homo-WT
	H	WT	WT/WT	WT	homo-WT
	I	WT	WT/WT	WT	homo-WT
	J	WT	WT/WT	WT	homo-WT
ES-6	A	WT	WT/WT	WT	homo-WT
	B	WT	WT/WT	WT	homo-WT
	C	WT	WT/WT	WT	homo-WT
	D	WT	WT/WT	WT	homo-WT
	E	WT	WT/WT	WT	homo-WT
	F	WT	WT/WT	WT	homo-WT
	G	WT	WT/WT	WT	homo-WT
	H	WT	WT/WT	WT	homo-WT
	I	WT	WT/WT	WT	homo-WT
	J	WT	WT/WT	WT	homo-WT
ES-7	A	1873bp del/1bp ins	Del/Indel	WT	homo-WT
	B	1873bp del/1bp ins	Del/Indel	WT	homo-WT
	C	1873bp del/1bp ins	Del/Indel	WT	homo-WT
	D	1873bp del/1bp ins	Del/Indel	WT	homo-WT
	E	1873bp del/1bp ins	Del/Indel	WT	homo-WT
	F	1873bp del/1bp ins	Del/Indel	WT	homo-WT
	G	1873bp del/1bp ins	Del/Indel	WT	homo-WT
	H	1873bp del/1bp ins	Del/Indel	WT	homo-WT
	I	1873bp del/1bp ins	Del/Indel	WT	homo-WT
	J	1873bp del/1bp ins	Del/Indel	WT	homo-WT
ES-8	A	1bp del/15bp del	Indel/Indel	WT	homo-WT
	B	1bp del/15bp del	Indel/Indel	WT	homo-WT
	C	1bp del/15bp del	Indel/Indel	WT	homo-WT
	D	1bp del/15bp del	Indel/Indel	WT	homo-WT
	E	1bp del/15bp del	Indel/Indel	WT	homo-WT
	F	1bp del/15bp del	Indel/Indel	WT	homo-WT
	G	1bp del/15bp del	Indel/Indel	WT	homo-WT
	H	1bp del/15bp del	Indel/Indel	WT	homo-WT
	I	1bp del/15bp del	Indel/Indel	WT	homo-WT
	J	1bp del/15bp del	Indel/Indel	WT	homo-WT
ES-9	A	WT/12bp del+5bp ins	WT/Indel	WT/Mut	WT/Mut
	B	WT/12bp del+5bp ins	WT/Indel	WT/Mut	WT/Mut
	C	WT/12bp del+5bp ins	WT/Indel	WT/Mut	WT/Mut
	D	WT/12bp del+5bp ins	WT/Indel	WT/Mut	WT/Mut
	E	WT/12bp del+5bp ins	WT/Indel	WT/Mut	WT/Mut
	F	WT/12bp del+5bp ins	WT/Indel	WT/Mut	WT/Mut
	G	WT/12bp del+5bp ins	WT/Indel	WT/Mut	WT/Mut
	H	WT/12bp del+5bp ins	WT/Indel	WT/Mut	WT/Mut
	I	WT/12bp del+5bp ins	WT/Indel	WT/Mut	WT/Mut
	J	WT/12bp del+5bp ins	WT/Indel	WT/Mut	WT/Mut
ES-10	A	2bp del/11bp del	Indel/Indel	WT/Mut	WT/Mut
	B	2bp del/11bp del	Indel/Indel	WT/Mut	WT/Mut
	C	2bp del/11bp del	Indel/Indel	WT/Mut	WT/Mut
	D	2bp del/11bp del	Indel/Indel	WT/Mut	WT/Mut
	E	2bp del/11bp del	Indel/Indel	WT/Mut	WT/Mut
	F	2bp del/11bp del	Indel/Indel	WT/Mut	WT/Mut
	G	2bp del/11bp del	Indel/Indel	WT/Mut	WT/Mut
	H	2bp del/11bp del	Indel/Indel	WT/Mut	WT/Mut
	I	2bp del/11bp del	Indel/Indel	WT/Mut	WT/Mut
	J	2bp del/11bp del	Indel/Indel	WT/Mut	WT/Mut
ES-11	A	WT	homo-WT	WT	homo-WT
	B	WT	homo-WT	WT	homo-WT
	C	WT	homo-WT	WT	homo-WT
	D	WT	homo-WT	WT	homo-WT
	E	WT	homo-WT	WT	homo-WT
	F	WT	homo-WT	WT	homo-WT
	G	WT	homo-WT	WT	homo-WT
	H	WT	homo-WT	WT	homo-WT
	I	WT	homo-WT	WT	homo-WT
	J	WT	homo-WT	WT	homo-WT
ES-12	A	homo 2bp del	homo-indel	WT/3bp del	WT/Indel
	B	homo 2bp del	homo-indel	WT/3bp del	WT/Indel
	C	homo 2bp del	homo-indel	WT/3bp del	WT/Indel
	D	homo 2bp del	homo-indel	WT/3bp del	WT/Indel
	E	homo 2bp del	homo-indel	WT/3bp del	WT/Indel
	F	homo 2bp del	homo-indel	WT/3bp del	WT/Indel
	G	homo 2bp del	homo-indel	WT/3bp del	WT/Indel
	H	homo 2bp del	homo-indel	WT/3bp del	WT/Indel
	I	homo 2bp del	homo-indel	WT/3bp del	WT/Indel
	J	homo 2bp del	homo-indel	WT/3bp del	WT/Indel
ES-13	A	homo 1bp del	homo-indel	WT/10bp del	WT/Indel
	B	homo 1bp del	homo-indel	WT/10bp del	WT/Indel
	C	homo 1bp del	homo-indel	WT/10bp del	WT/Indel
	D	homo 1bp del	homo-indel	WT/Mut	WT/Mut
	E	homo 1bp del	homo-indel	WT/10bp del	WT/Indel
	F	homo 1bp del	homo-indel	WT/10bp del	WT/Indel
	G	homo 1bp del	homo-indel	WT/10bp del	WT/Indel
	H	homo 1bp del	homo-indel	WT/10bp del	WT/Indel
	I	homo 1bp del	homo-indel	WT/10bp del	WT/Indel
	J	homo 1bp del	homo-indel	WT/Mut	WT/Mut
ES-14	A	GATAC>TGG/TTCAC>TCA	Indel/Indel	WT/35bp del	WT/Indel
	B	GATAC>TGG/TTCAC>TCA	Indel/Indel	WT/35bp del	WT/Indel
	C	GATAC>TGG/TTCAC>TCA	Indel/Indel	WT/35bp del	WT/Indel
	D	GATAC>TGG/TTCAC>TCA	Indel/Indel	WT/35bp del	WT/Indel
	E	GATAC>TGG/TTCAC>TCA	Indel/Indel	WT/19bp del	WT/Indel
	F	GATAC>TGG/TTCAC>TCA	Indel/Indel	WT/35bp del	WT/Indel
	G	GATAC>TGG/TTCAC>TCA	Indel/Indel	WT/19bp del	WT/Indel
	H	GATAC>TGG/TTCAC>TCA	Indel/Indel	WT/35bp del	WT/Indel
	I	GATAC>TGG/TTCAC>TCA	Indel/Indel	WT/35bp del	WT/Indel
	J	GATAC>TGG/TTCAC>TCA	Indel/Indel	WT/19bp del	WT/Indel
