# Supplementary material for: Limitations of gene editing assessments in human preimplantation embryos
Source: Nat Commun. 2023 Mar 7;14:1219. doi: 10.1038/s41467-023-36820-6 (PMC9992379; doi:10.1038/s41467-023-36820-6)
Supplement: Supplementary file 14 — Source Data [file 41467_2023_36820_MOESM14_ESM.xlsx]

## Sheet: Supplementary Fig.2b
Supplementary Fig. 2b: Long-range PCR gel electrophoresis screening for large deletions in MYBPC3 region.
